# Supplementary material for: Performance comparison of two microarray platforms to assess differential gene expression in human monocyte and macrophage cells
Source: BMC Genomics. 2008 Jun 25;9:302. doi: 10.1186/1471-2164-9-302 (PMC2464609; doi:10.1186/1471-2164-9-302)
Supplement: Additional file 3 — Discordance of detection calls between Affymetrix and Illumina. Discrepancies in detection calls between Affymetrix and Illumina. [file 1471-2164-9-302-S3.xls]

## Sheet: Feuil1
Discrepancies in detection calls between Affymetrix and Illumina
Gene called present (P) on the Affymetrix platform and absent on the Illumina chip
Affymetrix probe set	Illumina Probe ID	Detection.1539139019_A_mono16	Detection.1539139019_B_macro16	Detection.1539139019_C_mono20	Detection.1539139019_D_macro20	Detection.1539139019_E_mono21	Detection.1539139019_F_macro21	Detection.1539139020_A_mono26	Detection.1539139020_B_macro26	Detection.1539139020_E_mono28	Detection.1539139020_D_macro28	H1b_16mono.CEL	H1c_16macro.CEL	H1d_20mono.CEL	H1e_20macro.CEL	H1f_21mono.CEL	H1g_21macro.CEL	H1h_26mono.CEL	H1i_26macro.CEL	H2c_28mono.CEL	H2b_28macro.CEL
1552311_a_at	GI_20127653-S	0.334871	0.468029	0.633487	0.542518	0.226763	0.717864	0.724456	0.489123	0.32828	0.755438	P	P	P	P	P	P	P	P	P	P
1554406_a_at	GI_37675386-I	0.100198	0.0210943	0.0112063	0.156889	0.100857	0.0408701	0.151615	0.626895	0.100198	0.00659196	P	P	P	P	P	P	P	P	P	P
1555590_a_at	GI_32483408-S	0.132498	0.330916	0.646671	0.219512	0.152274	0.41002	0.663151	0.0731707	0.342782	0.404087	P	P	P	P	P	P	P	P	P	P
1559167_x_at	GI_31341122-S	0.682927	0.769281	0.140409	0.440343	0.161503	0.444298	0.619644	0.263678	0.102835	0.242584	P	P	P	P	P	P	P	P	P	P
1560878_at	GI_40549456-A	0.0276862	0.00329598	0.0421885	0.00197759	0.151615	0.00329598	0.00395517	0.00395517	0.175346	0	P	P	P	P	P	P	P	P	P	P
201402_at	GI_6138971-S	0.236651	0.165458	0.222149	0.317732	0.525379	0.669084	0.455504	0.392221	0.287409	0.370468	P	P	P	P	P	P	P	P	P	P
202455_at	GI_21237798-I	0.500989	0.112063	0.345419	0.7706	0.137113	0.468688	0.788398	0.669084	0.701384	0.611074	P	P	P	P	P	P	P	P	P	P
203230_at	GI_32479518-A	0.312459	0.548451	0.563612	0.435069	0.147001	0.775873	0.665129	0.702044	0.38497	0.292683	P	P	P	P	P	P	P	P	P	P
203253_s_at	GI_41281582-S	0.454186	0.282136	0.740277	0.772577	0.330257	0.376401	0.789717	0.693474	0.326302	0.759394	P	P	P	P	P	P	P	P	P	P
203391_at	GI_17149843-A	0.0105471	0.0474621	0.0711931	0.292683	0.0500989	0.115359	0.0204351	0.10679	0.364535	0.370468	P	P	P	P	P	P	P	P	P	P
203593_at	GI_11321633-S	0.0744891	0.0494397	0.776533	0.108767	0.0856955	0.398813	0.0744891	0.130521	0.187871	0.0355966	P	P	P	P	P	P	P	P	P	P
203607_at	GI_38327540-I	0.379038	0.510218	0.43441	0.261701	0.556361	0.524061	0.343441	0.413975	0.195122	0.49176	P	P	P	P	P	P	P	P	P	P
204022_at	GI_40806210-I	0.135794	0.445616	0.0580092	0.33619	0.158866	0.236651	0.148319	0.488464	0.0158207	0.121292	P	P	P	P	P	P	P	P	P	P
205260_s_at	GI_45243546-I	0.591958	0.270929	0.537245	0.419249	0.771259	0.0263678	0.55768	0.19644	0.533949	0.477917	P	P	P	P	P	P	P	P	P	P
208954_s_at	GI_37551016-S	0.50824	0.243243	0.719183	0.713909	0.653922	0.618985	0.791694	0.751483	0.199077	0.740277	P	P	P	P	P	P	P	P	P	P
209001_s_at	GI_32698709-S	0.271589	0.112722	0.671721	0.514832	0.588662	0.23797	0.315096	0.0151615	0.561635	0.5735	P	P	P	P	P	P	P	P	P	P
209054_s_at	GI_19913360-A	0.210283	0.425181	0.121951	0.617666	0.537245	0.373105	0.643375	0.576137	0.406724	0.441002	P	P	P	P	P	P	P	P	P	P
209059_s_at	GI_24497600-I	0.112063	0.277521	0.137113	0.0362558	0.290046	0.429136	0.315096	0.191826	0.421885	0.129202	P	P	P	P	P	P	P	P	P	P
209284_s_at	GI_14150228-S	0.182597	0.030323	0.274225	0.618326	0.266315	0.0652604	0.232037	0.705339	0.497034	0.511536	P	P	P	P	P	P	P	P	P	P
209510_at	GI_38045935-S	0.102175	0.208306	0.444298	0.464733	0.15557	0.0125247	0.00395517	0.0652604	0.659196	0.776533	P	P	P	P	P	P	P	P	P	P
209533_s_at	GI_21361288-S	0.107449	0.0210943	0.0863547	0.0164799	0.036915	0.0421885	0.12327	0.054054	0.0408701	0.0850363	P	P	P	P	P	P	P	P	P	P
210347_s_at	GI_20336312-A	0.658537	0.363217	0.47528	0.408042	0.761371	0.742914	0.163481	0.626895	0.518787	0.206328	P	P	P	P	P	P	P	P	P	P
212606_at	GI_31317269-I	0.636783	0.160185	0.578115	0.245221	0.0936058	0.468029	0.508899	0.0533949	0.333553	0.684245	P	P	P	P	P	P	P	P	P	P
212767_at	GI_24308425-S	0.0692156	0.13909	0.14766	0.395517	0.506922	0.497693	0.202373	0.0665788	0.247198	0.570864	P	P	P	P	P	P	P	P	P	P
212781_at	GI_38683862-I	0.370468	0.299275	0.147001	0.0402109	0.123929	0.102835	0.0481213	0.302571	0.109426	0.0936058	P	P	P	P	P	P	P	P	P	P
212877_at	GI_34916055-I	0.725115	0.0487805	0.263678	0.546473	0.0692156	0.090969	0.462755	0.252472	0.272907	0.464074	P	P	P	P	P	P	P	P	P	P
212878_s_at	GI_41055203-I	0.12327	0.342123	0.711931	0.569545	0.454845	0.220831	0.353988	0.218853	0.650626	0.207647	P	P	P	P	P	P	P	P	P	P
212990_at	GI_44921605-A	0.375742	0.665129	0.772577	0.317732	0.235992	0.203032	0.0243902	0.235992	0.79499	0.343441	P	P	P	P	P	P	P	P	P	P
213305_s_at	GI_31083242-I	0.263019	0.20501	0.49176	0.18062	0.464733	0.164799	0.523401	0.753461	0.357943	0.24588	P	P	P	P	P	P	P	P	P	P
213373_s_at	GI_15718709-I	0.0448253	0.0237311	0.00856955	0.0164799	0.0481213	0.00922874	0.0171391	0.0158207	0.00461437	0.00725115	P	P	P	P	P	P	P	P	P	P
217836_s_at	GI_20986485-I	0.13118	0.120633	0.323006	0.110745	0.0949242	0.211602	0.389585	0.157548	0.0764667	0.0362558	P	P	P	P	P	P	P	P	P	P
218637_at	GI_8923818-S	0.17205	0.760712	0.496374	0.468688	0.0777851	0.303889	0.137772	0.792353	0.669743	0.345419	P	P	P	P	P	P	P	P	P	P
218915_at	GI_32967513-A	0.752802	0.582729	0.58207	0.767304	0.783784	0.471984	0.427159	0.489123	0.761371	0.589321	P	P	P	P	P	P	P	P	P	P
219062_s_at	GI_41872708-A	0.675676	0.548451	0.498352	0.326302	0.629532	0.710613	0.379697	0.280158	0.25445	0.290705	P	P	P	P	P	P	P	P	P	P
219215_s_at	GI_8923304-I	0.601187	0.277521	0.6882	0.791694	0.32762	0.268952	0.4265	0.348715	0.0936058	0.257746	P	P	P	P	P	P	P	P	P	P
219852_s_at	GI_13376266-S	0.0916282	0.245221	0.292024	0.775214	0.798286	0.501648	0.309822	0.342782	0.0276862	0.604483	P	P	P	P	P	P	P	P	P	P
220042_x_at	GI_13375633-S	0.495715	0.656559	0.235333	0.117996	0.149637	0.690837	0.759394	0.37706	0.670402	0.75412	P	P	P	P	P	P	P	P	P	P
220992_s_at	GI_30181237-S	0.471984	0.667106	0.418589	0.170073	0.75412	0.611734	0.4265	0.17205	0.299934	0.171391	P	P	P	P	P	P	P	P	P	P
222805_at	GI_41393555-S	0.505603	0.271589	0.51615	0.286091	0.0652604	0.00922874	0.661833	0.263678	0.172709	0.102835	P	P	P	P	P	P	P	P	P	P
222868_s_at	GI_27502399-I	0.364535	0.0362558	0.18062	0.097561	0.0355966	0.357284	0.0243902	0.0131839	0.267633	0.0936058	P	P	P	P	P	P	P	P	P	P
223662_x_at	GI_13775231-S	0.312459	0.0210943	0.278181	0.104812	0.435728	0.407383	0.0230719	0.0105471	0.0652604	0.00659196	P	P	P	P	P	P	P	P	P	P
224243_at	GI_22091457-S	0.4265	0.382334	0.723138	0.462755	0.326302	0.0145023	0.0883322	0.423863	0.104812	0.17996	P	P	P	P	P	P	P	P	P	P
225229_at	GI_7656878-S	0.668425	0.112063	0.485827	0.798945	0.708635	0.628873	0.273566	0.775873	0.299934	0.216875	P	P	P	P	P	P	P	P	P	P
225278_at	GI_40254820-S	0.626895	0.462096	0.563612	0.696111	0.0435069	0.310481	0.50033	0.49967	0.087673	0.137113	P	P	P	P	P	P	P	P	P	P
225959_s_at	GI_30089958-S	0.0448253	0.460778	0.572182	0.0388925	0.225445	0.090969	0.20501	0.143705	0.382334	0.48385	P	P	P	P	P	P	P	P	P	P
226031_at	GI_33469927-S	0.0949242	0.0626236	0.0731707	0.481213	0.0494397	0.0619644	0.211602	0.31114	0.204351	0.0006592	P	P	P	P	P	P	P	P	P	P
226169_at	GI_29788754-S	0.361898	0.234014	0.121951	0.206987	0.154252	0.0145023	0.423204	0.0547132	0.790376	0.544496	P	P	P	P	P	P	P	P	P	P
226568_at	GI_42655580-S	0.159525	0.299934	0.406065	0.261042	0.140409	0.156229	0.0771259	0.328939	0.691496	0.356625	P	P	P	P	P	P	P	P	P	P
226888_at	GI_11545750-S	0.211602	0.568886	0.615689	0.372446	0.194463	0.769941	0.336849	0.127884	0.572841	0.282795	P	P	P	P	P	P	P	P	P	P
226962_at	GI_34916045-S	0.29532	0.779829	0.528675	0.687541	0.591299	0.357943	0.603164	0.722479	0.709954	0.5735	P	P	P	P	P	P	P	P	P	P
227295_at	GI_42491361-I	0.678972	0.654581	0.14766	0.665129	0.40145	0.460778	0.108108	0.0481213	0.421226	0.39354	P	P	P	P	P	P	P	P	P	P
227680_at	GI_33946292-I	0.52472	0.268293	0.117337	0.550428	0.148978	0.415953	0.404746	0.419249	0.641397	0.172709	P	P	P	P	P	P	P	P	P	P
228234_at	GI_40254963-S	0.0626236	0.154252	0.38563	0.143045	0	0.149637	0.0250494	0.00395517	0.202373	0.0448253	P	P	P	P	P	P	P	P	P	P
234311_s_at	GI_24308345-S	0.44298	0.242584	0.182597	0.577456	0.496374	0.582729	0.561635	0.580092	0.545814	0.317073	P	P	P	P	P	P	P	P	P	P
236249_at	GI_42491361-I	0.678972	0.654581	0.14766	0.665129	0.40145	0.460778	0.108108	0.0481213	0.421226	0.39354	P	P	P	P	P	P	P	P	P	P
34689_at	GI_18375529-I	0.449572	0.0863547	0.711931	0.322347	0.143705	0.0751483	0.256427	0.76203	0.545155	0.266315	P	P	P	P	P	P	P	P	P	P
44702_at	GI_42475969-S	0.241925	0.307185	0.174687	0.22149	0.41002	0.392881	0.474621	0.705339	0.684904	0.57416	P	P	P	P	P	P	P	P	P	P
62987_r_at	GI_22027547-S	0.0296638	0.477917	0.44298	0.577456	0.66381	0.435728	0.472643	0.0949242	0.355966	0.41002	P	P	P	P	P	P	P	P	P	P
Gene called present on the Illumina platform (detection score =1) and absent (A) on the Affymetrix platform
Affymetrix probe set	Illumina Probe ID	Detection.1539139019_A_mono16	Detection.1539139019_B_macro16	Detection.1539139019_C_mono20	Detection.1539139019_D_macro20	Detection.1539139019_E_mono21	Detection.1539139019_F_macro21	Detection.1539139020_A_mono26	Detection.1539139020_B_macro26	Detection.1539139020_E_mono28	Detection.1539139020_D_macro28	H1b_16mono.CEL	H1c_16macro.CEL	H1d_20mono.CEL	H1e_20macro.CEL	H1f_21mono.CEL	H1g_21macro.CEL	H1h_26mono.CEL	H1i_26macro.CEL	H2c_28mono.CEL	H2b_28macro.CEL
1552399_a_at	GI_22035559-A	1	1	1	1	1	1	1	1	1	1	A	A	A	A	A	A	A	A	A	A
1552631_a_at	GI_24497523-A	1	1	1	1	1	1	1	1	1	1	A	A	A	A	A	A	A	A	A	A
1552698_at	GI_34147705-S	1	1	1	1	1	1	1	1	1	1	A	A	A	A	A	A	A	A	A	A
1552705_at	GI_31377625-S	1	1	1	1	1	1	1	1	1	1	A	A	A	A	A	A	A	A	A	A
1552740_at	GI_34147701-S	1	1	1	1	1	1	1	1	1	1	A	A	A	A	A	A	A	A	A	A
1553047_at	GI_20336255-I	1	1	1	1	1	1	1	1	1	1	A	A	A	A	A	A	A	A	A	A
1553695_a_at	GI_25777609-A	1	1	1	1	1	1	1	1	1	1	A	A	A	A	A	A	A	A	A	A
1553947_at	GI_32484988-S	1	1	1	1	1	1	1	1	1	1	A	A	A	A	A	A	A	A	A	A
1554145_a_at	GI_31343495-S	1	1	1	1	1	1	1	1	1	1	A	A	A	A	A	A	A	A	A	A
1554757_a_at	GI_38327536-S	1	1	1	1	1	1	1	1	1	1	A	A	A	A	A	A	A	A	A	A
1555105_a_at	GI_24308260-S	1	1	1	1	1	1	1	1	1	1	A	A	A	A	A	A	A	A	A	A
1555266_a_at	GI_38146000-S	1	1	1	1	1	1	1	1	1	1	A	A	A	A	A	A	A	A	A	A
1555337_a_at	GI_19923567-S	1	1	1	1	1	1	1	1	1	1	A	A	A	A	A	A	A	A	A	A
1555450_a_at	GI_33356127-I	1	1	1	1	1	1	1	1	1	1	A	A	A	A	A	A	A	A	A	A
1555557_a_at	GI_8922074-S	1	1	1	1	1	1	1	1	1	1	A	A	A	A	A	A	A	A	A	A
1555609_a_at	GI_23199977-A	1	1	1	1	1	1	1	1	1	1	A	A	A	A	A	A	A	A	A	A
1555821_a_at	GI_39725654-S	1	1	1	1	1	1	1	1	1	1	A	A	A	A	A	A	A	A	A	A
1557137_at	GI_38093646-S	1	1	1	1	1	1	1	1	1	1	A	A	A	A	A	A	A	A	A	A
1557943_at	GI_38570090-S	1	1	1	1	1	1	1	1	1	1	A	A	A	A	A	A	A	A	A	A
1558217_at	GI_40255066-S	1	1	1	1	1	1	1	1	1	1	A	A	A	A	A	A	A	A	A	A
1560228_at	GI_37541554-S	1	1	1	1	1	1	1	1	1	1	A	A	A	A	A	A	A	A	A	A
1567032_s_at	GI_38788287-S	1	1	1	1	1	1	1	1	1	1	A	A	A	A	A	A	A	A	A	A
1570523_s_at	GI_33589825-S	1	1	1	1	1	1	1	1	1	1	A	A	A	A	A	A	A	A	A	A
201045_s_at	GI_38679893-A	1	1	1	1	1	1	1	1	1	1	A	A	A	A	A	A	A	A	A	A
201248_s_at	GI_27477112-S	1	1	1	1	1	1	1	1	1	1	A	A	A	A	A	A	A	A	A	A
201282_at	GI_4505492-S	1	1	1	1	1	1	1	1	1	1	A	A	A	A	A	A	A	A	A	A
201439_at	GI_4758415-S	1	1	1	1	1	1	1	1	1	1	A	A	A	A	A	A	A	A	A	A
201469_s_at	GI_34147725-A	1	1	1	1	1	1	1	1	1	1	A	A	A	A	A	A	A	A	A	A
201636_at	GI_4826735-S	1	1	1	1	1	1	1	1	1	1	A	A	A	A	A	A	A	A	A	A
202400_s_at	GI_4507204-S	1	1	1	1	1	1	1	1	1	1	A	A	A	A	A	A	A	A	A	A
202490_at	GI_38569393-S	1	1	1	1	1	1	1	1	1	1	A	A	A	A	A	A	A	A	A	A
202549_at	GI_40806212-S	1	1	1	1	1	1	1	1	1	1	A	A	A	A	A	A	A	A	A	A
202792_s_at	GI_37537700-S	1	1	1	1	1	1	1	1	1	1	A	A	A	A	A	A	A	A	A	A
202817_s_at	GI_5032124-S	1	1	1	1	1	1	1	1	1	1	A	A	A	A	A	A	A	A	A	A
203032_s_at	GI_19743874-S	1	1	1	1	1	1	1	1	1	1	A	A	A	A	A	A	A	A	A	A
203183_s_at	GI_21264347-A	1	1	1	1	1	1	1	1	1	1	A	A	A	A	A	A	A	A	A	A
203254_s_at	GI_16753232-S	1	1	1	1	1	1	1	1	1	1	A	A	A	A	A	A	A	A	A	A
203260_at	GI_7705623-S	1	1	1	1	1	1	1	1	1	1	A	A	A	A	A	A	A	A	A	A
203370_s_at	GI_42741673-S	1	1	1	1	1	1	1	1	1	1	A	A	A	A	A	A	A	A	A	A
203444_s_at	GI_14141169-S	1	1	1	1	1	1	1	1	1	1	A	A	A	A	A	A	A	A	A	A
203754_s_at	GI_22035559-A	1	1	1	1	1	1	1	1	1	1	A	A	A	A	A	A	A	A	A	A
203838_s_at	GI_8922074-S	1	1	1	1	1	1	1	1	1	1	A	A	A	A	A	A	A	A	A	A
204554_at	GI_37622904-S	1	1	1	1	1	1	1	1	1	1	A	A	A	A	A	A	A	A	A	A
204701_s_at	GI_31543664-S	1	1	1	1	1	1	1	1	1	1	A	A	A	A	A	A	A	A	A	A
204935_at	GI_18104978-I	1	1	1	1	1	1	1	1	1	1	A	A	A	A	A	A	A	A	A	A
204936_at	GI_22035599-S	1	1	1	1	1	1	1	1	1	1	A	A	A	A	A	A	A	A	A	A
204974_at	GI_34147654-S	1	1	1	1	1	1	1	1	1	1	A	A	A	A	A	A	A	A	A	A
205127_at	GI_18104968-A	1	1	1	1	1	1	1	1	1	1	A	A	A	A	A	A	A	A	A	A
205312_at	GI_4507174-S	1	1	1	1	1	1	1	1	1	1	A	A	A	A	A	A	A	A	A	A
205346_at	GI_27765098-S	1	1	1	1	1	1	1	1	1	1	A	A	A	A	A	A	A	A	A	A
205400_at	GI_4507908-S	1	1	1	1	1	1	1	1	1	1	A	A	A	A	A	A	A	A	A	A
205597_at	GI_14249467-I	1	1	1	1	1	1	1	1	1	1	A	A	A	A	A	A	A	A	A	A
205658_s_at	GI_4507106-S	1	1	1	1	1	1	1	1	1	1	A	A	A	A	A	A	A	A	A	A
205721_at	GI_22091444-S	1	1	1	1	1	1	1	1	1	1	A	A	A	A	A	A	A	A	A	A
205746_s_at	GI_11497005-A	1	1	1	1	1	1	1	1	1	1	A	A	A	A	A	A	A	A	A	A
206014_at	GI_21536352-S	1	1	1	1	1	1	1	1	1	1	A	A	A	A	A	A	A	A	A	A
206076_at	GI_42542401-A	1	1	1	1	1	1	1	1	1	1	A	A	A	A	A	A	A	A	A	A
206183_s_at	GI_7657151-S	1	1	1	1	1	1	1	1	1	1	A	A	A	A	A	A	A	A	A	A
206188_at	GI_7662213-S	1	1	1	1	1	1	1	1	1	1	A	A	A	A	A	A	A	A	A	A
206347_at	GI_4885544-S	1	1	1	1	1	1	1	1	1	1	A	A	A	A	A	A	A	A	A	A
206369_s_at	GI_21237724-S	1	1	1	1	1	1	1	1	1	1	A	A	A	A	A	A	A	A	A	A
206529_x_at	GI_4505696-S	1	1	1	1	1	1	1	1	1	1	A	A	A	A	A	A	A	A	A	A
206533_at	GI_33589826-S	1	1	1	1	1	1	1	1	1	1	A	A	A	A	A	A	A	A	A	A
206554_x_at	GI_5730038-S	1	1	1	1	1	1	1	1	1	1	A	A	A	A	A	A	A	A	A	A
206563_s_at	GI_33286425-A	1	1	1	1	1	1	1	1	1	1	A	A	A	A	A	A	A	A	A	A
206617_s_at	GI_11496987-S	1	1	1	1	1	1	1	1	1	1	A	A	A	A	A	A	A	A	A	A
206781_at	GI_5031770-S	1	1	1	1	1	1	1	1	1	1	A	A	A	A	A	A	A	A	A	A
207006_s_at	GI_9558742-S	1	1	1	1	1	1	1	1	1	1	A	A	A	A	A	A	A	A	A	A
207083_s_at	GI_24431972-S	1	1	1	1	1	1	1	1	1	1	A	A	A	A	A	A	A	A	A	A
207348_s_at	GI_7710125-I	1	1	1	1	1	1	1	1	1	1	A	A	A	A	A	A	A	A	A	A
207722_s_at	GI_20127579-S	1	1	1	1	1	1	1	1	1	1	A	A	A	A	A	A	A	A	A	A
207813_s_at	GI_13435349-A	1	1	1	1	1	1	1	1	1	1	A	A	A	A	A	A	A	A	A	A
207891_s_at	GI_18375537-I	1	1	1	1	1	1	1	1	1	1	A	A	A	A	A	A	A	A	A	A
208022_s_at	GI_15451934-I	1	1	1	1	1	1	1	1	1	1	A	A	A	A	A	A	A	A	A	A
208033_s_at	GI_19923286-S	1	1	1	1	1	1	1	1	1	1	A	A	A	A	A	A	A	A	A	A
208090_s_at	GI_4557290-I	1	1	1	1	1	1	1	1	1	1	A	A	A	A	A	A	A	A	A	A
208382_s_at	GI_23238218-S	1	1	1	1	1	1	1	1	1	1	A	A	A	A	A	A	A	A	A	A
208459_s_at	GI_22095350-S	1	1	1	1	1	1	1	1	1	1	A	A	A	A	A	A	A	A	A	A
208608_s_at	GI_18860908-S	1	1	1	1	1	1	1	1	1	1	A	A	A	A	A	A	A	A	A	A
208920_at	GI_38679886-A	1	1	1	1	1	1	1	1	1	1	A	A	A	A	A	A	A	A	A	A
209491_s_at	GI_4502078-S	1	1	1	1	1	1	1	1	1	1	A	A	A	A	A	A	A	A	A	A
209595_at	GI_4758487-S	1	1	1	1	1	1	1	1	1	1	A	A	A	A	A	A	A	A	A	A
210556_at	GI_27886558-I	1	1	1	1	1	1	1	1	1	1	A	A	A	A	A	A	A	A	A	A
210818_s_at	GI_4502352-S	1	1	1	1	1	1	1	1	1	1	A	A	A	A	A	A	A	A	A	A
210955_at	GI_14916487-I	1	1	1	1	1	1	1	1	1	1	A	A	A	A	A	A	A	A	A	A
210985_s_at	GI_19923235-S	1	1	1	1	1	1	1	1	1	1	A	A	A	A	A	A	A	A	A	A
210988_s_at	GI_24308262-S	1	1	1	1	1	1	1	1	1	1	A	A	A	A	A	A	A	A	A	A
211031_s_at	GI_14702161-A	1	1	1	1	1	1	1	1	1	1	A	A	A	A	A	A	A	A	A	A
211221_at	GI_19743895-A	1	1	1	1	1	1	1	1	1	1	A	A	A	A	A	A	A	A	A	A
211221_at	GI_19743893-I	1	1	1	1	1	1	1	1	1	1	A	A	A	A	A	A	A	A	A	A
211299_s_at	GI_4758393-S	1	1	1	1	1	1	1	1	1	1	A	A	A	A	A	A	A	A	A	A
211481_at	GI_19913400-I	1	1	1	1	1	1	1	1	1	1	A	A	A	A	A	A	A	A	A	A
211611_s_at	GI_20631976-S	1	1	1	1	1	1	1	1	1	1	A	A	A	A	A	A	A	A	A	A
212065_s_at	GI_41056186-S	1	1	1	1	1	1	1	1	1	1	A	A	A	A	A	A	A	A	A	A
212182_at	GI_40317631-S	1	1	1	1	1	1	1	1	1	1	A	A	A	A	A	A	A	A	A	A
212218_s_at	GI_41872630-S	1	1	1	1	1	1	1	1	1	1	A	A	A	A	A	A	A	A	A	A
213211_s_at	GI_21269867-S	1	1	1	1	1	1	1	1	1	1	A	A	A	A	A	A	A	A	A	A
213433_at	GI_38569402-S	1	1	1	1	1	1	1	1	1	1	A	A	A	A	A	A	A	A	A	A
214128_at	GI_27262631-S	1	1	1	1	1	1	1	1	1	1	A	A	A	A	A	A	A	A	A	A
214605_x_at	GI_36951011-S	1	1	1	1	1	1	1	1	1	1	A	A	A	A	A	A	A	A	A	A
215047_at	GI_40353772-S	1	1	1	1	1	1	1	1	1	1	A	A	A	A	A	A	A	A	A	A
215315_at	GI_23397559-S	1	1	1	1	1	1	1	1	1	1	A	A	A	A	A	A	A	A	A	A
215415_s_at	GI_4502838-S	1	1	1	1	1	1	1	1	1	1	A	A	A	A	A	A	A	A	A	A
215481_s_at	GI_37059745-S	1	1	1	1	1	1	1	1	1	1	A	A	A	A	A	A	A	A	A	A
215505_s_at	GI_32454743-S	1	1	1	1	1	1	1	1	1	1	A	A	A	A	A	A	A	A	A	A
215990_s_at	GI_21040323-A	1	1	1	1	1	1	1	1	1	1	A	A	A	A	A	A	A	A	A	A
216205_s_at	GI_41350328-S	1	1	1	1	1	1	1	1	1	1	A	A	A	A	A	A	A	A	A	A
216885_s_at	GI_30089953-S	1	1	1	1	1	1	1	1	1	1	A	A	A	A	A	A	A	A	A	A
216897_s_at	GI_22749340-S	1	1	1	1	1	1	1	1	1	1	A	A	A	A	A	A	A	A	A	A
217007_s_at	GI_11497001-S	1	1	1	1	1	1	1	1	1	1	A	A	A	A	A	A	A	A	A	A
217624_at	GI_38202253-S	1	1	1	1	1	1	1	1	1	1	A	A	A	A	A	A	A	A	A	A
217903_at	GI_7019572-S	1	1	1	1	1	1	1	1	1	1	A	A	A	A	A	A	A	A	A	A
218110_at	GI_9910259-S	1	1	1	1	1	1	1	1	1	1	A	A	A	A	A	A	A	A	A	A
218148_at	GI_13376635-S	1	1	1	1	1	1	1	1	1	1	A	A	A	A	A	A	A	A	A	A
218260_at	GI_34147356-S	1	1	1	1	1	1	1	1	1	1	A	A	A	A	A	A	A	A	A	A
218500_at	GI_7706199-S	1	1	1	1	1	1	1	1	1	1	A	A	A	A	A	A	A	A	A	A
218555_at	GI_41327747-S	1	1	1	1	1	1	1	1	1	1	A	A	A	A	A	A	A	A	A	A
218879_s_at	GI_12232436-S	1	1	1	1	1	1	1	1	1	1	A	A	A	A	A	A	A	A	A	A
218916_at	GI_20127628-S	1	1	1	1	1	1	1	1	1	1	A	A	A	A	A	A	A	A	A	A
218969_at	GI_27363460-S	1	1	1	1	1	1	1	1	1	1	A	A	A	A	A	A	A	A	A	A
219009_at	GI_11345485-S	1	1	1	1	1	1	1	1	1	1	A	A	A	A	A	A	A	A	A	A
219047_s_at	GI_39725704-S	1	1	1	1	1	1	1	1	1	1	A	A	A	A	A	A	A	A	A	A
219125_s_at	GI_10047123-S	1	1	1	1	1	1	1	1	1	1	A	A	A	A	A	A	A	A	A	A
219262_at	GI_34147611-S	1	1	1	1	1	1	1	1	1	1	A	A	A	A	A	A	A	A	A	A
219379_x_at	GI_44921602-S	1	1	1	1	1	1	1	1	1	1	A	A	A	A	A	A	A	A	A	A
219390_at	GI_8923658-S	1	1	1	1	1	1	1	1	1	1	A	A	A	A	A	A	A	A	A	A
219468_s_at	GI_8923664-S	1	1	1	1	1	1	1	1	1	1	A	A	A	A	A	A	A	A	A	A
219516_at	GI_22547179-A	1	1	1	1	1	1	1	1	1	1	A	A	A	A	A	A	A	A	A	A
219713_at	GI_7019340-S	1	1	1	1	1	1	1	1	1	1	A	A	A	A	A	A	A	A	A	A
219872_at	GI_32526910-S	1	1	1	1	1	1	1	1	1	1	A	A	A	A	A	A	A	A	A	A
219894_at	GI_18765721-S	1	1	1	1	1	1	1	1	1	1	A	A	A	A	A	A	A	A	A	A
219899_x_at	GI_7657392-S	1	1	1	1	1	1	1	1	1	1	A	A	A	A	A	A	A	A	A	A
219956_at	GI_13124893-S	1	1	1	1	1	1	1	1	1	1	A	A	A	A	A	A	A	A	A	A
219975_x_at	GI_8922870-S	1	1	1	1	1	1	1	1	1	1	A	A	A	A	A	A	A	A	A	A
219980_at	GI_13376659-S	1	1	1	1	1	1	1	1	1	1	A	A	A	A	A	A	A	A	A	A
220020_at	GI_38195085-S	1	1	1	1	1	1	1	1	1	1	A	A	A	A	A	A	A	A	A	A
220103_s_at	GI_7705629-S	1	1	1	1	1	1	1	1	1	1	A	A	A	A	A	A	A	A	A	A
220176_at	GI_13376746-S	1	1	1	1	1	1	1	1	1	1	A	A	A	A	A	A	A	A	A	A
220181_x_at	GI_20149672-A	1	1	1	1	1	1	1	1	1	1	A	A	A	A	A	A	A	A	A	A
220839_at	GI_7661791-S	1	1	1	1	1	1	1	1	1	1	A	A	A	A	A	A	A	A	A	A
220950_s_at	GI_21361733-S	1	1	1	1	1	1	1	1	1	1	A	A	A	A	A	A	A	A	A	A
221023_s_at	GI_27886649-I	1	1	1	1	1	1	1	1	1	1	A	A	A	A	A	A	A	A	A	A
221640_s_at	GI_22325361-A	1	1	1	1	1	1	1	1	1	1	A	A	A	A	A	A	A	A	A	A
221838_at	GI_24432025-S	1	1	1	1	1	1	1	1	1	1	A	A	A	A	A	A	A	A	A	A
223360_at	GI_23346426-S	1	1	1	1	1	1	1	1	1	1	A	A	A	A	A	A	A	A	A	A
223566_s_at	GI_21071036-I	1	1	1	1	1	1	1	1	1	1	A	A	A	A	A	A	A	A	A	A
223683_at	GI_14149998-S	1	1	1	1	1	1	1	1	1	1	A	A	A	A	A	A	A	A	A	A
223758_s_at	GI_31747573-S	1	1	1	1	1	1	1	1	1	1	A	A	A	A	A	A	A	A	A	A
224320_s_at	GI_33469925-A	1	1	1	1	1	1	1	1	1	1	A	A	A	A	A	A	A	A	A	A
224410_s_at	GI_21362111-S	1	1	1	1	1	1	1	1	1	1	A	A	A	A	A	A	A	A	A	A
224678_at	GI_34787408-S	1	1	1	1	1	1	1	1	1	1	A	A	A	A	A	A	A	A	A	A
225203_at	GI_42476160-S	1	1	1	1	1	1	1	1	1	1	A	A	A	A	A	A	A	A	A	A
225279_s_at	GI_24308054-S	1	1	1	1	1	1	1	1	1	1	A	A	A	A	A	A	A	A	A	A
225756_at	GI_40549399-A	1	1	1	1	1	1	1	1	1	1	A	A	A	A	A	A	A	A	A	A
225782_at	GI_37620215-S	1	1	1	1	1	1	1	1	1	1	A	A	A	A	A	A	A	A	A	A
225891_at	GI_27734964-S	1	1	1	1	1	1	1	1	1	1	A	A	A	A	A	A	A	A	A	A
226018_at	GI_23618862-S	1	1	1	1	1	1	1	1	1	1	A	A	A	A	A	A	A	A	A	A
226166_x_at	GI_34222107-S	1	1	1	1	1	1	1	1	1	1	A	A	A	A	A	A	A	A	A	A
226401_at	GI_14249457-S	1	1	1	1	1	1	1	1	1	1	A	A	A	A	A	A	A	A	A	A
226424_at	GI_18104963-A	1	1	1	1	1	1	1	1	1	1	A	A	A	A	A	A	A	A	A	A
226479_at	GI_45333882-S	1	1	1	1	1	1	1	1	1	1	A	A	A	A	A	A	A	A	A	A
227006_at	GI_15147249-S	1	1	1	1	1	1	1	1	1	1	A	A	A	A	A	A	A	A	A	A
227023_at	GI_41152252-S	1	1	1	1	1	1	1	1	1	1	A	A	A	A	A	A	A	A	A	A
230427_s_at	GI_6631076-S	1	1	1	1	1	1	1	1	1	1	A	A	A	A	A	A	A	A	A	A
230832_at	GI_34222098-S	1	1	1	1	1	1	1	1	1	1	A	A	A	A	A	A	A	A	A	A
231112_at	GI_4507128-S	1	1	1	1	1	1	1	1	1	1	A	A	A	A	A	A	A	A	A	A
231389_at	GI_33859792-S	1	1	1	1	1	1	1	1	1	1	A	A	A	A	A	A	A	A	A	A
231843_at	GI_41327778-S	1	1	1	1	1	1	1	1	1	1	A	A	A	A	A	A	A	A	A	A
231996_at	GI_31742491-S	1	1	1	1	1	1	1	1	1	1	A	A	A	A	A	A	A	A	A	A
233572_s_at	GI_33286441-S	1	1	1	1	1	1	1	1	1	1	A	A	A	A	A	A	A	A	A	A
233575_s_at	GI_38327621-S	1	1	1	1	1	1	1	1	1	1	A	A	A	A	A	A	A	A	A	A
233986_s_at	GI_37551911-S	1	1	1	1	1	1	1	1	1	1	A	A	A	A	A	A	A	A	A	A
235603_at	GI_14141160-A	1	1	1	1	1	1	1	1	1	1	A	A	A	A	A	A	A	A	A	A
235778_s_at	GI_24233529-S	1	1	1	1	1	1	1	1	1	1	A	A	A	A	A	A	A	A	A	A
236006_s_at	GI_21493032-S	1	1	1	1	1	1	1	1	1	1	A	A	A	A	A	A	A	A	A	A
236995_x_at	GI_6912701-S	1	1	1	1	1	1	1	1	1	1	A	A	A	A	A	A	A	A	A	A
237867_s_at	GI_40255259-S	1	1	1	1	1	1	1	1	1	1	A	A	A	A	A	A	A	A	A	A
238324_at	GI_19923501-S	1	1	1	1	1	1	1	1	1	1	A	A	A	A	A	A	A	A	A	A
238416_x_at	GI_31377594-S	1	1	1	1	1	1	1	1	1	1	A	A	A	A	A	A	A	A	A	A
238547_at	GI_21389406-S	1	1	1	1	1	1	1	1	1	1	A	A	A	A	A	A	A	A	A	A
238609_at	GI_21495177-S	1	1	1	1	1	1	1	1	1	1	A	A	A	A	A	A	A	A	A	A
239077_at	GI_24429591-S	1	1	1	1	1	1	1	1	1	1	A	A	A	A	A	A	A	A	A	A
239083_at	GI_22748870-S	1	1	1	1	1	1	1	1	1	1	A	A	A	A	A	A	A	A	A	A
239147_at	GI_39930576-S	1	1	1	1	1	1	1	1	1	1	A	A	A	A	A	A	A	A	A	A
242209_at	GI_40255267-S	1	1	1	1	1	1	1	1	1	1	A	A	A	A	A	A	A	A	A	A
243370_at	GI_42558249-I	1	1	1	1	1	1	1	1	1	1	A	A	A	A	A	A	A	A	A	A
244721_at	GI_20127661-S	1	1	1	1	1	1	1	1	1	1	A	A	A	A	A	A	A	A	A	A
