# Supplementary material for: Performance comparison of two microarray platforms to assess differential gene expression in human monocyte and macrophage cells
Source: BMC Genomics. 2008 Jun 25;9:302. doi: 10.1186/1471-2164-9-302 (PMC2464609; doi:10.1186/1471-2164-9-302)
Supplement: Additional file 4 — Intra-platform reproducibility of replicate probes. Examples of discrepancies in gene expression levels measured by probes representing the same genes. [file 1471-2164-9-302-S4.xls]

## Sheet: Feuil1
Affymetrix
Probe set	Symbol	Entrez ID	logFC	t	adj.P.Val
221530_s_at	BHLHB3	79365	6.74	76.88	4.91e-11
223185_s_at	BHLHB3	79365	1.87	8.96	0.000123732
231242_at	BHLHB3	79365	-0.06	-0.54	0.787909
222011_s_at	TCP1	39	0.69	3.93	0.0163501
222010_at	TCP1	39	-0.12	-1.04	0.549926
200778_s_at	SEPT2	4735	0.71496	5.87464	0.00172676
1554747_a_at	SEPT2	4735	0.542034	3.62232	0.0243667
Affymetrix
Probe ID	Gene Symbol	Entrez ID	log2 fold change	t statistics	adjusted P-value
200015_s_at	SEPT2	4735	0.495488	3.70023	0.022061
232637_at	SEPT2	4735	-0.252371	-1.095	0.526805
1559038_at	SEPT2	4735	-0.8378	-3.09625	0.0486639
205412_at	ACAT1	38	1.39993	9.24404	0.000101408
1559239_s_at	ACAT1	38	0.0449351	0.690861	0.714249
1554947_at	ACAT1	38	-0.13928	-1.4453	0.379207
Illumina
Probe ID	Gene Symbol	Entrez ID	log2 fold change	t statistics	adjusted P-value
GI_14589859-I	ASPH	444	1.3	24.82	2.12e-09
GI_14589858-A	ASPH	444	0.23	3.21	0.0551112
GI_14589865-I	ASPH	444	-0.06	-0.1	0.983165
GI_6382057-A	ABL1	25	0.29	2.9	0.0895248
GI_6382056-I	ABL1	25	-0.1	-1.39	0.574789
GI_6382057-I	ABL1	25	-0.59	-7	0.000225259
GI_32528285-A	ACOT7	11332	2.44	11.96	1.79671e-06
GI_32528285-I	ACOT7	11332	0.59	5.53	0.00154846
GI_32528281-I	ACOT7	11332	0.03	0.48	0.898221
GI_32528283-I	ACOT7	11332	0.02	0.28	0.946315
GI_25777709-I	ACOT11	26027	1.28029	12.7445	1.00148e-06
GI_25777708-A	ACOT11	26027	0.198224	2.45299	0.174848
GI_25777708-I	ACOT11	26027	-0.0715855	-1.29031	0.617824
