# Supplementary material for: Performance comparison of two microarray platforms to assess differential gene expression in human monocyte and macrophage cells
Source: BMC Genomics. 2008 Jun 25;9:302. doi: 10.1186/1471-2164-9-302 (PMC2464609; doi:10.1186/1471-2164-9-302)
Supplement: Additional file 7 — List of genes identified as differentially expressed between monocytes and macrophages. Genes identified as differentially expressed between monocyte and macrophage samples on the three platforms (adjusted P-value < 0.001). [file 1471-2164-9-302-S7.xls]

## Sheet: detectedOnTheTHreeplatformsP0.0
Genes identified as differentially expressed between monocyte and macrophage samples on the three platforms (adjusted P-value < 0.001)
gid	refseq	Affymetrix Probe set	Illumina Target Ids	RNG IDs	t.Affy	t.Illum	t_RNG-86	logFC.Affy	logFC.Illum	logFC_RNG-86	adj.P.Val.Affy	adj.P.Val.Illum	adj.P.Val_RNG-86
10457	NM_002510	201141_at	GI_4505404-S	95544	37.8683	66.9099	68.126	9.40869	6.12179	6.90486	5.9e-10	7.39004e-12	8.82e-80
10457	NM_001005340	201141_at	GI_4505404-S	95544	37.8683	66.9099	68.126	9.40869	6.12179	6.90486	5.9e-10	7.39004e-12	8.82e-80
1462	NM_004385	204620_s_at	GI_21361115-S	7867	-27.7103	-32.125	-60.1487	-6.63893	-4.83453	-5.0218	5.49e-09	1.39198e-09	5.2e-75
1462	NM_004385	204620_s_at	GI_21361115-S	7870	-27.7103	-32.125	-60.1487	-6.63893	-4.83453	-5.0218	5.49e-09	1.39198e-09	5.2e-75
1462	NM_004385	204620_s_at	GI_21361115-S	7869	-27.7103	-32.125	-60.1487	-6.63893	-4.83453	-5.0218	5.49e-09	1.39198e-09	5.2e-75
9750	NM_015864	206707_x_at	GI_14277689-S	25337	-30.1591	-48.9475	-59.9775	-4.85171	-4.62737	-3.80726	3.13e-09	5.79539e-11	5.2e-75
6283	NM_005621	205863_at	GI_5032058-S	12678	-28.1008	-28.0082	-56.8846	-8.20559	-6.52986	-5.40373	4.9e-09	3.23468e-09	5.78e-73
6283	NM_005621	205863_at	GI_5032058-S	12680	-28.1008	-28.0082	-56.8846	-8.20559	-6.52986	-5.40373	4.9e-09	3.23468e-09	5.78e-73
1843	NM_004417	201041_s_at	GI_7108342-S	6324	-18.7717	-39.1058	-55.2438	-4.75374	-4.62323	-5.33672	9.62e-08	4.56305e-10	7.28e-72
6283	NM_005621	205863_at	GI_5032058-S	12678	-28.1008	-28.0082	-53.7243	-8.20559	-6.52986	-4.86041	4.9e-09	3.23468e-09	8.36e-71
6283	NM_005621	205863_at	GI_5032058-S	12680	-28.1008	-28.0082	-53.7243	-8.20559	-6.52986	-4.86041	4.9e-09	3.23468e-09	8.36e-71
975	NM_004356	200675_at	GI_21237760-S	7844	11.4021	38.5605	52.8548	3.15245	2.74532	3.37451	4.3e-06	4.56353e-10	3.32e-70
1462	NM_004385	204620_s_at	GI_21361115-S	7867	-27.7103	-32.125	-51.7027	-6.63893	-4.83453	-4.76175	5.49e-09	1.39198e-09	2.29e-69
1462	NM_004385	204620_s_at	GI_21361115-S	7870	-27.7103	-32.125	-51.7027	-6.63893	-4.83453	-4.76175	5.49e-09	1.39198e-09	2.29e-69
1462	NM_004385	204620_s_at	GI_21361115-S	7869	-27.7103	-32.125	-51.7027	-6.63893	-4.83453	-4.76175	5.49e-09	1.39198e-09	2.29e-69
56833	NM_020125	219385_at	GI_9910341-S	34806	22.3161	21.3638	50.0566	4.31212	3.93308	3.1655	2.71e-08	2.79497e-08	4.21e-68
348	NM_000041	203382_s_at	GI_4557324-S	86081	31.1678	57.1136	49.4928	6.84701	6.85134	4.57996	3.11e-09	2.11755e-11	1.09e-67
54	NM_001611	204638_at	GI_6138970-S	147591	13.5225	22.8976	49.203	4.5297	3.68252	3.45315	1.17e-06	1.81255e-08	1.72e-67
7423	NM_003377	203683_s_at	GI_39725673-S	96743	14.9954	17.1948	49.0643	2.27017	2.08864	3.16917	5.12e-07	1.37704e-07	2.05e-67
115273	NM_152304	1552846_s_at	GI_22748674-S	59358	8.56003	13.2473	48.7032	3.1901	2.13963	4.25674	3.88e-05	1.09458e-06	3.77e-67
1231	NM_000647	206978_at	GI_15451896-I	86921	-11.9601	-16.4372	-47.2977	-5.74899	-3.64841	-4.27269	3.09e-06	1.97007e-07	5.37e-66
1231	NM_000647	206978_at	GI_15451896-I	86921	-11.9601	-10.6928	-47.2977	-5.74899	-1.66678	-4.27269	3.09e-06	5.73089e-06	5.37e-66
1231	NM_000647	206978_at	GI_15451896-I	106141	-11.9601	-16.4372	-47.2977	-5.74899	-3.64841	-4.27269	3.09e-06	1.97007e-07	5.37e-66
1231	NM_000647	206978_at	GI_15451896-I	106141	-11.9601	-10.6928	-47.2977	-5.74899	-1.66678	-4.27269	3.09e-06	5.73089e-06	5.37e-66
1231	NM_000648	207794_at	GI_4757937-I	86921	-11.1997	-16.4372	-47.2977	-3.30199	-3.64841	-4.27269	4.89e-06	1.97007e-07	5.37e-66
1231	NM_000648	207794_at	GI_4757937-I	86921	-11.1997	-10.6928	-47.2977	-3.30199	-1.66678	-4.27269	4.89e-06	5.73089e-06	5.37e-66
1231	NM_000648	207794_at	GI_4757937-I	106141	-11.1997	-16.4372	-47.2977	-3.30199	-3.64841	-4.27269	4.89e-06	1.97007e-07	5.37e-66
1231	NM_000648	207794_at	GI_4757937-I	106141	-11.1997	-10.6928	-47.2977	-3.30199	-1.66678	-4.27269	4.89e-06	5.73089e-06	5.37e-66
10184	NM_005779	212658_at	GI_32698675-S	82990	22.2458	21.0919	46.7023	3.7028	3.0815	3.23925	2.76e-08	3.16632e-08	1.63e-65
3385	NM_002162	204949_at	GI_12545399-S	92024	-22.845	-20.1575	-46.3335	-5.63975	-3.22637	-2.75364	2.27e-08	4.17057e-08	3.19e-65
10493	NM_006373	208626_s_at	GI_18379348-S	16810	15.8739	14.3344	45.4766	3.18762	1.73536	2.92634	3.35e-07	5.65016e-07	1.7e-64
1476	NM_000100	201201_at	GI_20357564-S	84782	13.8769	20.102	45.4094	2.39705	2.68864	3.63897	9.57e-07	4.1765e-08	1.84e-64
6402	NM_000655	204563_at	GI_5713320-S	88538	-19.3771	-22.8732	-45.3001	-5.72638	-3.57308	-3.31029	7.38e-08	1.81255e-08	2.18e-64
2534	NM_153047	210105_s_at	GI_23510363-A	104606	-12.6471	-19.0578	-44.7787	-4.27031	-3.39904	-3.46438	2.03e-06	6.25723e-08	6.06e-64
2534	NM_153048	210105_s_at	GI_23510363-A	151914	-12.6471	-19.0578	-44.7787	-4.27031	-3.39904	-3.46438	2.03e-06	6.25723e-08	6.06e-64
2534	NM_002037	210105_s_at	GI_23510363-A	104606	-12.6471	-19.0578	-44.7787	-4.27031	-3.39904	-3.46438	2.03e-06	6.25723e-08	6.06e-64
2534	NM_002037	210105_s_at	GI_23510363-A	151914	-12.6471	-19.0578	-44.7787	-4.27031	-3.39904	-3.46438	2.03e-06	6.25723e-08	6.06e-64
2534	NM_153047	210105_s_at	GI_23510363-A	151914	-12.6471	-19.0578	-44.7787	-4.27031	-3.39904	-3.46438	2.03e-06	6.25723e-08	6.06e-64
2534	NM_153048	210105_s_at	GI_23510363-A	104606	-12.6471	-19.0578	-44.7787	-4.27031	-3.39904	-3.46438	2.03e-06	6.25723e-08	6.06e-64
967	NM_001780	200663_at	GI_34328936-S	91526	10.3802	13.9463	44.6635	1.7717	2.28296	2.58632	8.7e-06	7.04281e-07	7.32e-64
1462	NM_004385	204620_s_at	GI_21361115-S	7867	-27.7103	-32.125	-44.506	-6.63893	-4.83453	-4.28202	5.49e-09	1.39198e-09	9.69e-64
1462	NM_004385	204620_s_at	GI_21361115-S	7870	-27.7103	-32.125	-44.506	-6.63893	-4.83453	-4.28202	5.49e-09	1.39198e-09	9.69e-64
1462	NM_004385	204620_s_at	GI_21361115-S	7869	-27.7103	-32.125	-44.506	-6.63893	-4.83453	-4.28202	5.49e-09	1.39198e-09	9.69e-64
4318	NM_004994	203936_s_at	GI_4826835-S	8732	70.002	36.1772	43.8833	8.4627	6.79216	5.50091	3.14e-12	6.43509e-10	3.41e-63
1508	NM_147781	213275_x_at	GI_22538429-A	101350	10.2218	20.0638	43.5236	1.70237	2.55691	3.72402	9.89e-06	4.19333e-08	7e-63
1508	NM_001908	213275_x_at	GI_22538429-A	101350	10.2218	20.0638	43.5236	1.70237	2.55691	3.72402	9.89e-06	4.19333e-08	7e-63
1508	NM_147783	213275_x_at	GI_22538429-A	101350	10.2218	20.0638	43.5236	1.70237	2.55691	3.72402	9.89e-06	4.19333e-08	7e-63
1508	NM_147780	213275_x_at	GI_22538429-A	101350	10.2218	20.0638	43.5236	1.70237	2.55691	3.72402	9.89e-06	4.19333e-08	7e-63
1508	NM_147782	213275_x_at	GI_22538429-A	101350	10.2218	20.0638	43.5236	1.70237	2.55691	3.72402	9.89e-06	4.19333e-08	7e-63
2353	NM_005252	209189_at	GI_6552332-S	9093	-22.0263	-20.6987	-43.2122	-4.25586	-3.82392	-5.28617	3.01e-08	3.69267e-08	1.3e-62
10903	NM_181873	1556034_s_at	GI_32490578-A	17230	-10.6557	-34.8239	-42.4069	-2.5164	-3.34798	-2.54276	7.27e-06	7.54848e-10	7.11e-62
10903	NM_006697	205076_s_at	GI_32490578-A	17230	-16.2687	-34.8239	-42.4069	-4.11417	-3.34798	-2.54276	2.77e-07	7.54848e-10	7.11e-62
7037	NM_003234	207332_s_at	GI_4507456-S	98053	23.9511	31.2882	42.2744	4.20811	3.7368	4.13157	1.8e-08	1.75508e-09	9.14e-62
3988	NM_000235	201847_at	GI_4557720-S	150123	9.73965	14.5531	41.91	1.61619	2.5411	3.67273	1.44e-05	5.07626e-07	1.96e-61
3988	NM_000235	201847_at	GI_4557720-S	89519	9.73965	14.5531	41.91	1.61619	2.5411	3.67273	1.44e-05	5.07626e-07	1.96e-61
84868	NM_032782	235458_at	GI_21314757-S	47205	15.7585	16.7378	41.5192	2.37854	2.03564	2.55607	3.55e-07	1.70658e-07	4.47e-61
5641	NM_001008530	201212_at	GI_21914880-S	12655	29.7611	28.9888	40.9252	8.3891	5.42582	6.44193	3.43e-09	2.72827e-09	1.62e-60
5641	NM_005606	201212_at	GI_21914880-S	12655	29.7611	28.9888	40.9252	8.3891	5.42582	6.44193	3.43e-09	2.72827e-09	1.62e-60
116362	NM_052960	238066_at	GI_16418454-S	49450	-22.4222	-28.7447	-40.536	-3.79758	-2.69664	-2.98358	2.66e-08	2.83399e-09	3.78e-60
966	NM_203331	228748_at	GI_42716300-S	86866	7.26841	15.2588	40.4139	2.07373	3.55146	3.77496	0.000128197	3.57246e-07	4.83e-60
966	NM_203329	228748_at	GI_42716300-S	86866	7.26841	15.2588	40.4139	2.07373	3.55146	3.77496	0.000128197	3.57246e-07	4.83e-60
966	NM_203330	228748_at	GI_42716300-S	86866	7.26841	15.2588	40.4139	2.07373	3.55146	3.77496	0.000128197	3.57246e-07	4.83e-60
966	NM_000611	228748_at	GI_42716300-S	86866	7.26841	15.2588	40.4139	2.07373	3.55146	3.77496	0.000128197	3.57246e-07	4.83e-60
1032	NM_079421	210240_s_at	GI_39995073-A	101342	-10.6726	-22.0903	-39.4778	-2.10472	-2.40374	-3.3708	7.21e-06	2.25866e-08	4e-59
1032	NM_001800	210240_s_at	GI_39995073-A	101342	-10.6726	-22.0903	-39.4778	-2.10472	-2.40374	-3.3708	7.21e-06	2.25866e-08	4e-59
201799	NM_152680	238063_at	GI_22749366-S	59936	-37.6874	-32.5985	-39.3321	-5.68312	-2.98227	-3.60093	5.9e-10	1.26001e-09	5.45e-59
6279	NM_002964	202917_s_at	GI_21614543-S	99252	-6.93	-9.1334	-39.0054	-4.01167	-3.65197	-4.93342	0.000180538	1.96996e-05	1.13e-58
22861	NM_001033053	218380_at	GI_37543286-S	104929	-11.8504	-8.23152	-38.6515	-3.5582	-0.70961	-1.95568	3.28e-06	4.31921e-05	2.53e-58
22861	NM_001033053	218380_at	GI_37543286-S	104929	-11.8504	-15.823	-38.6515	-3.5582	-1.61158	-1.95568	3.28e-06	2.641e-07	2.53e-58
22861	NM_014922	210113_s_at	GI_41350309-A	104929	-11.1185	-8.23152	-38.6515	-3.14129	-0.70961	-1.95568	5.16e-06	4.31921e-05	2.53e-58
22861	NM_014922	210113_s_at	GI_41350309-A	104929	-11.1185	-15.823	-38.6515	-3.14129	-1.61158	-1.95568	5.16e-06	2.641e-07	2.53e-58
22861	NM_033007	210113_s_at	GI_41350309-A	104929	-11.1185	-8.23152	-38.6515	-3.14129	-0.70961	-1.95568	5.16e-06	4.31921e-05	2.53e-58
22861	NM_033007	210113_s_at	GI_41350309-A	104929	-11.1185	-15.823	-38.6515	-3.14129	-1.61158	-1.95568	5.16e-06	2.641e-07	2.53e-58
22861	NM_033006	210113_s_at	GI_41350309-A	105777	-11.1185	-8.23152	-38.6515	-3.14129	-0.70961	-1.95568	5.16e-06	4.31921e-05	2.53e-58
22861	NM_033006	210113_s_at	GI_41350309-A	105777	-11.1185	-15.823	-38.6515	-3.14129	-1.61158	-1.95568	5.16e-06	2.641e-07	2.53e-58
22861	NM_033004	210113_s_at	GI_41350309-A	104929	-11.1185	-8.23152	-38.6515	-3.14129	-0.70961	-1.95568	5.16e-06	4.31921e-05	2.53e-58
22861	NM_033004	210113_s_at	GI_41350309-A	104929	-11.1185	-15.823	-38.6515	-3.14129	-1.61158	-1.95568	5.16e-06	2.641e-07	2.53e-58
22861	NM_001033053	218380_at	GI_37543286-S	105777	-11.8504	-8.23152	-38.6515	-3.5582	-0.70961	-1.95568	3.28e-06	4.31921e-05	2.53e-58
22861	NM_001033053	218380_at	GI_37543286-S	105777	-11.8504	-15.823	-38.6515	-3.5582	-1.61158	-1.95568	3.28e-06	2.641e-07	2.53e-58
22861	NM_033006	210113_s_at	GI_41350309-A	104929	-11.1185	-8.23152	-38.6515	-3.14129	-0.70961	-1.95568	5.16e-06	4.31921e-05	2.53e-58
22861	NM_033006	210113_s_at	GI_41350309-A	104929	-11.1185	-15.823	-38.6515	-3.14129	-1.61158	-1.95568	5.16e-06	2.641e-07	2.53e-58
22861	NM_033004	210113_s_at	GI_41350309-A	105777	-11.1185	-8.23152	-38.6515	-3.14129	-0.70961	-1.95568	5.16e-06	4.31921e-05	2.53e-58
22861	NM_033004	210113_s_at	GI_41350309-A	105777	-11.1185	-15.823	-38.6515	-3.14129	-1.61158	-1.95568	5.16e-06	2.641e-07	2.53e-58
22861	NM_014922	210113_s_at	GI_41350309-A	105777	-11.1185	-8.23152	-38.6515	-3.14129	-0.70961	-1.95568	5.16e-06	4.31921e-05	2.53e-58
22861	NM_014922	210113_s_at	GI_41350309-A	105777	-11.1185	-15.823	-38.6515	-3.14129	-1.61158	-1.95568	5.16e-06	2.641e-07	2.53e-58
22861	NM_033007	210113_s_at	GI_41350309-A	105777	-11.1185	-8.23152	-38.6515	-3.14129	-0.70961	-1.95568	5.16e-06	4.31921e-05	2.53e-58
22861	NM_033007	210113_s_at	GI_41350309-A	105777	-11.1185	-15.823	-38.6515	-3.14129	-1.61158	-1.95568	5.16e-06	2.641e-07	2.53e-58
11343	NM_001003794	225102_at	GI_41393552-S	19545	13.8399	20.1797	38.4666	4.16767	3.21169	2.96469	9.76e-07	4.17057e-08	3.82e-58
11343	NM_007283	225102_at	GI_41393552-S	19545	13.8399	20.1797	38.4666	4.16767	3.21169	2.96469	9.76e-07	4.17057e-08	3.82e-58
6696	NM_000582	209875_s_at	GI_38146097-S	86826	80.2156	52.5365	37.9399	10.3739	6.91133	5.5747	1.42e-12	3.5444e-11	1.3e-57
53917	NM_001031677	225251_at	GI_18640747-S	56171	-12.6881	-30.0002	-37.5967	-2.6782	-2.23384	-2.03733	1.99e-06	2.25758e-09	2.9e-57
53917	NM_130781	225251_at	GI_18640747-S	56171	-12.6881	-30.0002	-37.5967	-2.6782	-2.23384	-2.03733	1.99e-06	2.25758e-09	2.9e-57
5199	NM_002621	206380_s_at	GI_4505736-S	97262	-21.0957	-28.5895	-37.1987	-5.80143	-2.90725	-3.76006	3.75e-08	2.83399e-09	7.45e-57
58528	NM_021244	221524_s_at	GI_20127599-S	40338	10.394	14.7247	37.1839	2.16373	1.56388	2.02672	8.62e-06	4.58016e-07	7.53e-57
928	NM_001769	201005_at	GI_21237762-S	154454	11.9148	22.059	37.1707	6.35386	5.10626	4.47097	3.17e-06	2.25866e-08	7.59e-57
928	NM_001769	201005_at	GI_21237762-S	91504	11.9148	22.059	37.1707	6.35386	5.10626	4.47097	3.17e-06	2.25866e-08	7.59e-57
10365	NM_016270	219371_s_at	GI_7706468-S	30764	-16.7256	-29.2069	-36.8738	-4.33862	-2.82686	-3.2024	2.28e-07	2.68252e-09	1.54e-56
1462	NM_004385	204620_s_at	GI_21361115-S	7867	-27.7103	-32.125	-36.3814	-6.63893	-4.83453	-4.33951	5.49e-09	1.39198e-09	5.07e-56
1462	NM_004385	204620_s_at	GI_21361115-S	7870	-27.7103	-32.125	-36.3814	-6.63893	-4.83453	-4.33951	5.49e-09	1.39198e-09	5.07e-56
1462	NM_004385	204620_s_at	GI_21361115-S	7869	-27.7103	-32.125	-36.3814	-6.63893	-4.83453	-4.33951	5.49e-09	1.39198e-09	5.07e-56
54209	NM_018965	219725_at	GI_9507202-S	36052	16.1359	36.2431	36.2967	4.76419	5.31294	3.0222	2.96e-07	6.43509e-10	6.12e-56
22918	NM_012072	202878_s_at	GI_11496985-S	19644	-10.4591	-11.8036	-35.9985	-3.21928	-2.77373	-3.06501	8.31e-06	2.72673e-06	1.24e-55
55856	NM_018473	204565_at	GI_40549423-S	34227	6.59652	20.33	36.0065	2.43037	1.97672	2.62476	0.000255843	3.99901e-08	1.24e-55
8832	NM_003874	205988_at	GI_4502686-S	4090	11.3478	11.9742	35.8949	2.99729	2.31635	2.63789	4.42e-06	2.44976e-06	1.57e-55
221749	NM_183373	212923_s_at	GI_42476062-S	155185	23.6305	30.483	35.7109	3.96891	2.4364	2.17188	1.87e-08	2.21156e-09	2.45e-55
55556	NM_017512	204142_at	GI_42544118-A	28025	14.2101	15.221	35.5991	3.23808	1.23844	2.0721	7.78e-07	3.64232e-07	3.18e-55
55556	NM_017512	204142_at	GI_42544118-A	107324	14.2101	15.221	35.5991	3.23808	1.23844	2.0721	7.78e-07	3.64232e-07	3.18e-55
1524	NM_001337	205898_at	GI_19923135-S	94029	-13.6425	-14.1075	-35.5093	-6.11609	-1.89114	-4.29091	1.09e-06	6.43056e-07	3.92e-55
6604	NM_001003802	204099_at	GI_21264352-S	99413	-8.86975	-17.482	-35.2801	-3.23657	-2.73284	-1.78812	2.95e-05	1.2012e-07	6.89e-55
6604	NM_003078	204099_at	GI_21264352-S	99413	-8.86975	-17.482	-35.2801	-3.23657	-2.73284	-1.78812	2.95e-05	1.2012e-07	6.89e-55
6604	NM_001003801	204099_at	GI_21264352-S	99413	-8.86975	-17.482	-35.2801	-3.23657	-2.73284	-1.78812	2.95e-05	1.2012e-07	6.89e-55
130589	NM_138801	235256_s_at	GI_20270354-S	56692	21.625	13.4793	35.2241	4.29391	2.41156	2.87914	3.27e-08	9.57464e-07	7.8e-55
51606	NM_213620	221504_s_at	GI_7706261-S	23834	11.5509	9.99308	35.1841	2.38837	2.01682	2.0751	3.9e-06	9.76242e-06	8.49e-55
51606	NM_213619	221504_s_at	GI_7706261-S	23834	11.5509	9.99308	35.1841	2.38837	2.01682	2.0751	3.9e-06	9.76242e-06	8.49e-55
51606	NM_213619	221504_s_at	GI_7706261-S	104053	11.5509	9.99308	35.1841	2.38837	2.01682	2.0751	3.9e-06	9.76242e-06	8.49e-55
51606	NM_015941	221504_s_at	GI_7706261-S	23834	11.5509	9.99308	35.1841	2.38837	2.01682	2.0751	3.9e-06	9.76242e-06	8.49e-55
51606	NM_015941	221504_s_at	GI_7706261-S	104053	11.5509	9.99308	35.1841	2.38837	2.01682	2.0751	3.9e-06	9.76242e-06	8.49e-55
51606	NM_213620	221504_s_at	GI_7706261-S	104053	11.5509	9.99308	35.1841	2.38837	2.01682	2.0751	3.9e-06	9.76242e-06	8.49e-55
80896	NM_030769	221210_s_at	GI_13540532-S	42685	10.5225	10.3609	33.8864	2.35978	1.77251	2.12441	8e-06	7.2874e-06	2.39e-53
4891	NM_000617	203124_s_at	GI_10835168-S	86875	17.3364	25.1946	33.8361	2.41915	1.63812	1.38637	1.69e-07	7.81565e-09	2.69e-53
51524	NM_016464	223113_at	GI_24475981-S	29282	10.628	14.4568	33.7272	2.16	1.56779	1.92157	7.43e-06	5.28906e-07	3.46e-53
57817	NM_021175	220491_at	GI_10863972-S	37048	15.7769	17.8127	33.7276	4.02035	2.20009	3.70801	3.53e-07	1.0402e-07	3.46e-53
3417	NM_005896	1555037_a_at	GI_28178824-S	9924	9.36229	15.0525	33.6942	1.90482	1.91893	2.06135	1.94e-05	3.92872e-07	3.72e-53
5997	NM_002923	202388_at	GI_4506516-S	97678	-18.3969	-23.8345	-33.5499	-3.71783	-2.98133	-3.35628	1.07e-07	1.30739e-08	5.37e-53
55092	NM_018022	218815_s_at	GI_8922276-S	31972	10.9038	14.6899	33.2104	2.80421	2.4148	2.54542	6.09e-06	4.67627e-07	1.31e-52
6009	NM_005614	213404_s_at	GI_20070207-S	9548	7.88227	13.859	32.6866	1.05609	1.12704	1.19854	7.04e-05	7.46829e-07	5.33e-52
29937	NM_013349	218407_x_at	GI_39725690-S	21839	9.00242	13.2717	32.6623	1.42875	0.862441	1.4655	2.64e-05	1.08039e-06	5.61e-52
5872	NM_002870	202252_at	GI_34850075-S	96042	15.6047	16.1297	32.6076	3.07911	2.17117	1.90448	3.79e-07	2.27229e-07	6.41e-52
84419	NM_197955	223484_at	GI_37694066-A	141138	23.3209	17.2952	32.5942	6.97557	3.67797	3.97066	2.02e-08	1.31137e-07	6.55e-52
84419	NM_032413	223484_at	GI_37694066-A	141138	23.3209	17.2952	32.5942	6.97557	3.67797	3.97066	2.02e-08	1.31137e-07	6.55e-52
7941	NM_005084	206214_at	GI_31543409-S	10380	11.499	20.1452	32.5723	2.94665	2.38697	3.79801	4.05e-06	4.17057e-08	6.84e-52
718	NM_000064	217767_at	GI_4557384-S	84735	25.6032	18.2856	32.5009	3.83641	2.81711	2.62909	1.12e-08	8.47283e-08	8.2e-52
2153	NM_000130	204714_s_at	GI_10518500-S	67322	-14.2392	-7.59914	-32.3869	-4.94989	-1.50999	-3.17579	7.73e-07	8.05247e-05	1.1e-51
2153	NM_000130	204714_s_at	GI_10518500-S	86212	-14.2392	-7.59914	-32.3869	-4.94989	-1.50999	-3.17579	7.73e-07	8.05247e-05	1.1e-51
54360	NM_018659	219837_s_at	GI_8922107-S	35888	8.5664	8.12507	32.3256	3.52803	1.58685	2.35887	3.87e-05	4.7158e-05	1.29e-51
3074	NM_000521	201944_at	GI_13128866-S	86741	10.1168	19.2034	32.3022	1.36727	1.44624	1.77603	1.07e-05	5.88652e-08	1.36e-51
432	NM_001671	206743_s_at	GI_18426870-S	130072	-9.28984	-20.3832	-32.0979	-2.65921	-3.04442	-2.6407	2.06e-05	3.93356e-08	2.35e-51
64333	NM_032496	224451_x_at	GI_14210509-S	46926	-7.97517	-10.4594	-31.9947	-1.63929	-1.46194	-1.60787	6.44e-05	6.75397e-06	3.08e-51
712	NM_015991	218232_at	GI_7705752-S	23896	8.25841	12.8619	31.8441	4.34945	3.80037	3.91289	4.98e-05	1.38704e-06	4.62e-51
4481	NM_138716	211887_x_at	GI_20357509-A	165370	16.1667	11.6978	31.8166	3.05302	1.43007	2.73895	2.92e-07	2.90447e-06	4.92e-51
4481	NM_138716	211887_x_at	GI_20357509-A	165370	16.1667	9.17612	31.8166	3.05302	1.34012	2.73895	2.92e-07	1.91048e-05	4.92e-51
4481	NM_138716	211887_x_at	GI_20357509-A	165370	16.1667	8.77704	31.8166	3.05302	1.32494	2.73895	2.92e-07	2.65056e-05	4.92e-51
4481	NM_138715	208423_s_at	GI_20357511-I	165370	15.5141	11.6978	31.8166	2.68252	1.43007	2.73895	3.94e-07	2.90447e-06	4.92e-51
4481	NM_138715	208423_s_at	GI_20357511-I	165370	15.5141	9.17612	31.8166	2.68252	1.34012	2.73895	3.94e-07	1.91048e-05	4.92e-51
4481	NM_138715	208423_s_at	GI_20357511-I	165370	15.5141	8.77704	31.8166	2.68252	1.32494	2.73895	3.94e-07	2.65056e-05	4.92e-51
4481	NM_138716	211887_x_at	GI_20357509-A	92351	16.1667	11.6978	31.8166	3.05302	1.43007	2.73895	2.92e-07	2.90447e-06	4.92e-51
4481	NM_138716	211887_x_at	GI_20357509-A	92351	16.1667	9.17612	31.8166	3.05302	1.34012	2.73895	2.92e-07	1.91048e-05	4.92e-51
4481	NM_138716	211887_x_at	GI_20357509-A	92351	16.1667	8.77704	31.8166	3.05302	1.32494	2.73895	2.92e-07	2.65056e-05	4.92e-51
4481	NM_002445	208423_s_at	GI_20357509-I	92351	15.5141	11.6978	31.8166	2.68252	1.43007	2.73895	3.94e-07	2.90447e-06	4.92e-51
4481	NM_002445	208423_s_at	GI_20357509-I	92351	15.5141	9.17612	31.8166	2.68252	1.34012	2.73895	3.94e-07	1.91048e-05	4.92e-51
4481	NM_002445	208423_s_at	GI_20357509-I	92351	15.5141	8.77704	31.8166	2.68252	1.32494	2.73895	3.94e-07	2.65056e-05	4.92e-51
4481	NM_138715	208423_s_at	GI_20357511-I	92351	15.5141	11.6978	31.8166	2.68252	1.43007	2.73895	3.94e-07	2.90447e-06	4.92e-51
4481	NM_138715	208423_s_at	GI_20357511-I	92351	15.5141	9.17612	31.8166	2.68252	1.34012	2.73895	3.94e-07	1.91048e-05	4.92e-51
4481	NM_138715	208423_s_at	GI_20357511-I	92351	15.5141	8.77704	31.8166	2.68252	1.32494	2.73895	3.94e-07	2.65056e-05	4.92e-51
4481	NM_002445	208423_s_at	GI_20357509-I	165370	15.5141	11.6978	31.8166	2.68252	1.43007	2.73895	3.94e-07	2.90447e-06	4.92e-51
4481	NM_002445	208423_s_at	GI_20357509-I	165370	15.5141	9.17612	31.8166	2.68252	1.34012	2.73895	3.94e-07	1.91048e-05	4.92e-51
4481	NM_002445	208423_s_at	GI_20357509-I	165370	15.5141	8.77704	31.8166	2.68252	1.32494	2.73895	3.94e-07	2.65056e-05	4.92e-51
962	NM_001778	204118_at	GI_21361570-S	93045	-6.63188	-19.7687	-31.7921	-1.68385	-1.42778	-1.5685	0.000245997	4.69832e-08	5.2e-51
962	NM_001778	204118_at	GI_21361570-S	117712	-6.63188	-19.7687	-31.7921	-1.68385	-1.42778	-1.5685	0.000245997	4.69832e-08	5.2e-51
6035	NM_002933	201785_at	GI_38201687-A	78850	11.3479	21.6517	31.5846	5.68509	5.66746	3.59604	4.42e-06	2.52335e-08	9.05e-51
6035	NM_198234	201785_at	GI_38201687-A	78850	11.3479	21.6517	31.5846	5.68509	5.66746	3.59604	4.42e-06	2.52335e-08	9.05e-51
6035	NM_198232	201785_at	GI_38201687-A	78850	11.3479	21.6517	31.5846	5.68509	5.66746	3.59604	4.42e-06	2.52335e-08	9.05e-51
6035	NM_198235	201785_at	GI_38201687-A	78850	11.3479	21.6517	31.5846	5.68509	5.66746	3.59604	4.42e-06	2.52335e-08	9.05e-51
9960	NM_006537	221654_s_at	GI_5730109-S	154418	-9.52144	-10.5202	-31.5154	-1.25616	-1.13826	-1.49482	1.71e-05	6.46254e-06	1.09e-50
9960	NM_006537	221654_s_at	GI_5730109-S	17008	-9.52144	-10.5202	-31.5154	-1.25616	-1.13826	-1.49482	1.71e-05	6.46254e-06	1.09e-50
91662	NM_033297	1554952_s_at	GI_15193291-A	171234	-17.006	-15.3765	-31.2865	-2.65492	-1.73314	-1.66266	2.03e-07	3.35051e-07	2.04e-50
91662	NM_144687	1554952_s_at	GI_15193291-A	171234	-17.006	-15.3765	-31.2865	-2.65492	-1.73314	-1.66266	2.03e-07	3.35051e-07	2.04e-50
91662	NM_144687	1554952_s_at	GI_15193291-A	50708	-17.006	-15.3765	-31.2865	-2.65492	-1.73314	-1.66266	2.03e-07	3.35051e-07	2.04e-50
91662	NM_033297	1554952_s_at	GI_15193291-A	50708	-17.006	-15.3765	-31.2865	-2.65492	-1.73314	-1.66266	2.03e-07	3.35051e-07	2.04e-50
2219	NM_002003	205237_at	GI_8051583-S	94887	-12.5995	-14.043	-31.2123	-2.8338	-2.39295	-3.71177	2.07e-06	6.64722e-07	2.46e-50
2219	NM_002003	205237_at	GI_8051583-S	103931	-12.5995	-14.043	-31.2123	-2.8338	-2.39295	-3.71177	2.07e-06	6.64722e-07	2.46e-50
481	NM_001677	201243_s_at	GI_37595556-S	92902	15.3095	22.2796	31.1704	4.65783	2.79497	3.2827	4.33e-07	2.24126e-08	2.73e-50
481	NM_001677	201243_s_at	GI_37595556-S	148955	15.3095	22.2796	31.1704	4.65783	2.79497	3.2827	4.33e-07	2.24126e-08	2.73e-50
481	NM_001001787	201243_s_at	GI_37595556-S	92902	15.3095	22.2796	31.1704	4.65783	2.79497	3.2827	4.33e-07	2.24126e-08	2.73e-50
481	NM_001001787	201243_s_at	GI_37595556-S	148955	15.3095	22.2796	31.1704	4.65783	2.79497	3.2827	4.33e-07	2.24126e-08	2.73e-50
144423	NM_144669	229770_at	GI_21389558-S	58568	-20.7698	-20.0549	-30.9761	-3.62382	-3.49818	-1.8281	4.14e-08	4.19333e-08	4.69e-50
6414	NM_005410	201427_s_at	GI_4885590-S	9297	39.1336	22.5676	30.9314	9.51998	4.91944	6.37331	5.9e-10	2.02094e-08	5.27e-50
2717	NM_000169	214430_at	GI_4504008-S	87814	13.948	19.077	30.6527	1.95503	1.82989	2.01237	9.19e-07	6.25723e-08	1.16e-49
83877	NM_001024381	224413_s_at	GI_17865796-A	44770	8.27687	12.6731	30.6189	1.59773	1.14848	1.27985	4.91e-05	1.56666e-06	1.26e-49
83877	NM_031940	224413_s_at	GI_17865796-A	44770	8.27687	12.6731	30.6189	1.59773	1.14848	1.27985	4.91e-05	1.56666e-06	1.26e-49
83877	NM_078473	224413_s_at	GI_17865796-A	44770	8.27687	12.6731	30.6189	1.59773	1.14848	1.27985	4.91e-05	1.56666e-06	1.26e-49
83877	NM_001024380	224413_s_at	GI_17865796-A	44770	8.27687	12.6731	30.6189	1.59773	1.14848	1.27985	4.91e-05	1.56666e-06	1.26e-49
26503	NM_012434	223441_at	GI_34222139-S	21636	21.7052	25.486	30.5896	2.83158	2.22154	1.94929	3.25e-08	7.23258e-09	1.36e-49
2012	NM_001423	201324_at	GI_4503558-S	92585	18.5832	32.7904	30.4957	5.73856	3.27279	3.12244	1.02e-07	1.26001e-09	1.76e-49
79630	NM_024579	219506_at	GI_13375757-S	38431	13.2517	19.2732	30.4541	2.7564	2.54818	2.35994	1.36e-06	5.7677e-08	1.96e-49
5052	NM_181696	208680_at	GI_32455265-A	97213	16.6157	19.31	30.4193	2.02438	1.88534	2.76292	2.38e-07	5.70434e-08	2.14e-49
5052	NM_002574	208680_at	GI_32455265-A	97213	16.6157	19.31	30.4193	2.02438	1.88534	2.76292	2.38e-07	5.70434e-08	2.14e-49
5052	NM_181697	208680_at	GI_32455265-A	97213	16.6157	19.31	30.4193	2.02438	1.88534	2.76292	2.38e-07	5.70434e-08	2.14e-49
3693	NM_002213	201125_s_at	GI_34147573-S	92095	21.6743	33.2234	30.3723	4.97505	4.29785	2.04426	3.25e-08	1.16957e-09	2.43e-49
8804	NM_003851	201200_at	GI_4503036-S	7220	6.31384	8.83268	30.221	1.27487	1.42575	1.98503	0.000339603	2.55124e-05	3.72e-49
51316	NM_016619	219014_at	GI_7706157-S	31162	-28.1399	-25.8729	-30.1756	-6.88905	-4.07153	-3.68511	4.9e-09	6.45286e-09	4.21e-49
8527	NM_152879	208072_s_at	GI_25777595-A	97082	-12.4168	-11.4024	-29.9623	-1.5407	-0.913786	-1.98046	2.34e-06	3.48105e-06	7.75e-49
8527	NM_003648	208072_s_at	GI_25777595-A	97082	-12.4168	-11.4024	-29.9623	-1.5407	-0.913786	-1.98046	2.34e-06	3.48105e-06	7.75e-49
64759	NM_022748	217853_at	GI_17511208-S	39358	12.6613	16.787	29.8946	2.01439	1.80912	1.93846	2.01e-06	1.67079e-07	9.36e-49
64759	NM_022748	217853_at	GI_17511208-S	154471	12.6613	16.787	29.8946	2.01439	1.80912	1.93846	2.01e-06	1.67079e-07	9.36e-49
950	NM_005506	224983_at	GI_33598925-S	10989	11.0086	10.9597	29.8726	1.64896	1.35117	2.56841	5.66e-06	4.81925e-06	9.88e-49
3925	NM_005563	200783_s_at	GI_44889961-A	9488	10.4439	5.96708	29.8157	2.16661	0.44709	2.6591	8.35e-06	0.000450373	1.16e-48
3925	NM_203401	200783_s_at	GI_44889961-A	9488	10.4439	5.96708	29.8157	2.16661	0.44709	2.6591	8.35e-06	0.000450373	1.16e-48
3925	NM_203399	200783_s_at	GI_44889961-A	9488	10.4439	5.96708	29.8157	2.16661	0.44709	2.6591	8.35e-06	0.000450373	1.16e-48
54210	NM_018643	219434_at	GI_31543823-S	35863	-19.2292	-24.1534	-29.7232	-4.79456	-2.70502	-1.79015	7.84e-08	1.15614e-08	1.5e-48
2357	NM_002029	205119_s_at	GI_36951095-S	91833	-10.8371	-12.6111	-29.6361	-3.24918	-2.91007	-2.31474	6.4e-06	1.61797e-06	1.92e-48
4199	NM_002395	204059_s_at	GI_13435400-S	95392	21.4973	10.5338	29.6223	5.04649	1.68868	2.84165	3.36e-08	6.41848e-06	1.98e-48
10327	NM_006066	201900_s_at	GI_24497576-A	16360	13.4312	16.2964	29.6012	1.53006	1.41489	1.36082	1.24e-06	2.09457e-07	2.09e-48
10327	NM_153326	201900_s_at	GI_24497576-A	16360	13.4312	16.2964	29.6012	1.53006	1.41489	1.36082	1.24e-06	2.09457e-07	2.09e-48
123803	NM_173474	213062_at	GI_40789088-S	78558	14.0526	20.1862	29.5908	2.11885	1.7603	0.980239	8.65e-07	4.17057e-08	2.13e-48
51567	NM_016614	202266_at	GI_23510347-S	31151	14.7903	6.83921	29.4289	1.86363	0.588314	2.28761	5.68e-07	0.000172543	3.41e-48
116448	NM_138983	228170_at	GI_41281694-S	80417	-18.2004	-9.23665	-29.3855	-6.37632	-2.07341	-3.66249	1.16e-07	1.82579e-05	3.85e-48
22928	NM_012248	200961_at	GI_24797146-S	18235	9.31231	8.54412	29.3012	1.39164	1.11306	1.17243	2.03e-05	3.23244e-05	4.9e-48
137835	NM_144649	238429_at	GI_21389524-S	57067	-15.4994	-18.5488	-29.231	-3.40973	-2.47568	-2.33999	3.95e-07	7.75604e-08	5.98e-48
28966	NM_014035	218705_s_at	GI_7662654-S	20481	17.0025	8.09835	29.1717	3.20881	0.738173	2.00535	2.03e-07	4.8321e-05	7.07e-48
1687	NM_004403	203695_s_at	GI_4758153-S	7898	26.1668	29.8987	29.0992	5.5792	3.14273	2.87988	9.48e-09	2.25758e-09	8.63e-48
60370	NM_021732	218631_at	GI_11119427-S	37210	23.7323	29.608	28.8389	3.13475	2.9037	1.93213	1.87e-08	2.40738e-09	1.87e-47
4259	NM_004528	201403_s_at	GI_22035640-S	4889	8.22918	13.7371	28.7224	1.82227	1.6157	1.87214	5.12e-05	8.07581e-07	2.61e-47
2517	NM_000147	202838_at	GI_24475878-S	86239	11.2933	15.4398	28.713	3.43087	3.14067	4.0829	4.58e-06	3.25561e-07	2.67e-47
219855	NM_198277	238638_at	GI_38093648-S	72295	7.66058	12.5492	28.6595	1.74508	1.75434	1.36514	8.7e-05	1.68289e-06	3.11e-47
7077	NM_003255	231579_s_at	GI_9257247-S	99636	7.93693	14.1567	28.655	1.01765	1.5116	1.43593	6.68e-05	6.25389e-07	3.12e-47
51186	NM_001006612	217975_at	GI_10047099-S	29139	23.2465	5.61789	28.6417	5.24295	0.606888	2.07933	2.04e-08	0.000687964	3.22e-47
51186	NM_001006614	217975_at	GI_10047099-S	29139	23.2465	5.61789	28.6417	5.24295	0.606888	2.07933	2.04e-08	0.000687964	3.22e-47
51186	NM_001006613	217975_at	GI_10047099-S	29139	23.2465	5.61789	28.6417	5.24295	0.606888	2.07933	2.04e-08	0.000687964	3.22e-47
51186	NM_016303	217975_at	GI_10047099-S	29139	23.2465	5.61789	28.6417	5.24295	0.606888	2.07933	2.04e-08	0.000687964	3.22e-47
6385	NM_002999	202071_at	GI_38201674-S	97763	14.209	9.56277	28.5605	3.28451	1.1108	1.24961	7.78e-07	1.40901e-05	4.09e-47
475	NM_004045	203454_s_at	GI_29826339-S	134995	7.68822	10.5867	28.5157	1.45962	1.49253	1.54653	8.48e-05	6.17581e-06	4.65e-47
5603	NM_002754	210059_s_at	GI_20986527-S	114613	16.6842	22.3755	28.4876	4.74989	3.26399	1.78665	2.31e-07	2.17754e-08	5.02e-47
6507	NM_004172	202800_at	GI_34222301-S	7587	38.3662	28.5795	28.4375	4.85567	3.07118	3.50266	5.9e-10	2.83399e-09	5.8e-47
444	NM_032468	210896_s_at	GI_14589859-I	102299	19.7218	20.4962	28.4134	3.63087	1.29656	2.30146	6.39e-08	3.82588e-08	6.19e-47
444	NM_032466	209135_at	GI_14589859-I	102299	19.2747	20.4962	28.4134	3.29845	1.29656	2.30146	7.73e-08	3.82588e-08	6.19e-47
444	NM_032466	209135_at	GI_14589859-I	46901	19.2747	20.4962	28.4134	3.29845	1.29656	2.30146	7.73e-08	3.82588e-08	6.19e-47
444	NM_032466	209135_at	GI_14589859-I	101572	19.2747	20.4962	28.4134	3.29845	1.29656	2.30146	7.73e-08	3.82588e-08	6.19e-47
444	NM_032466	209135_at	GI_14589859-I	149152	19.2747	20.4962	28.4134	3.29845	1.29656	2.30146	7.73e-08	3.82588e-08	6.19e-47
444	NM_032466	209135_at	GI_14589859-I	105515	19.2747	20.4962	28.4134	3.29845	1.29656	2.30146	7.73e-08	3.82588e-08	6.19e-47
444	NM_032468	210896_s_at	GI_14589859-I	101572	19.7218	20.4962	28.4134	3.63087	1.29656	2.30146	6.39e-08	3.82588e-08	6.19e-47
444	NM_032468	210896_s_at	GI_14589859-I	149152	19.7218	20.4962	28.4134	3.63087	1.29656	2.30146	6.39e-08	3.82588e-08	6.19e-47
444	NM_032466	209135_at	GI_14589859-I	105511	19.2747	20.4962	28.4134	3.29845	1.29656	2.30146	7.73e-08	3.82588e-08	6.19e-47
444	NM_032468	210896_s_at	GI_14589859-I	46901	19.7218	20.4962	28.4134	3.63087	1.29656	2.30146	6.39e-08	3.82588e-08	6.19e-47
444	NM_032468	210896_s_at	GI_14589859-I	105515	19.7218	20.4962	28.4134	3.63087	1.29656	2.30146	6.39e-08	3.82588e-08	6.19e-47
444	NM_032468	210896_s_at	GI_14589859-I	105511	19.7218	20.4962	28.4134	3.63087	1.29656	2.30146	6.39e-08	3.82588e-08	6.19e-47
4023	NM_000237	203549_s_at	GI_4557726-S	89524	30.4962	20.1188	28.3933	7.68747	3.99511	5.27092	3.13e-09	4.1765e-08	6.53e-47
10099	NM_005724	200972_at	GI_38787975-S	148134	9.7631	12.53	28.3057	2.05893	1.39852	1.80006	1.41e-05	1.69516e-06	8.47e-47
10099	NM_005724	200972_at	GI_38787975-S	129599	9.7631	12.53	28.3057	2.05893	1.39852	1.80006	1.41e-05	1.69516e-06	8.47e-47
10099	NM_198902	200972_at	GI_38787975-S	129599	9.7631	12.53	28.3057	2.05893	1.39852	1.80006	1.41e-05	1.69516e-06	8.47e-47
10099	NM_198902	200972_at	GI_38787975-S	148134	9.7631	12.53	28.3057	2.05893	1.39852	1.80006	1.41e-05	1.69516e-06	8.47e-47
10235	NM_005825	208206_s_at	GI_24797102-A	163155	-15.3513	-15.1139	-28.2405	-2.20698	-1.3719	-1.08692	4.23e-07	3.81546e-07	1.03e-46
10235	NM_153819	208206_s_at	GI_24797102-A	163155	-15.3513	-15.1139	-28.2405	-2.20698	-1.3719	-1.08692	4.23e-07	3.81546e-07	1.03e-46
84293	NM_032333	224435_at	GI_31543190-S	49782	24.3927	11.4356	28.1768	4.87294	0.967118	3.45308	1.65e-08	3.43263e-06	1.24e-46
145389	NM_153811	214830_at	GI_24429573-S	110383	23.3983	39.6366	28.1032	4.71571	2.89697	1.45125	1.99e-08	4.56305e-10	1.54e-46
1317	NM_001859	203971_at	GI_40254457-S	91599	9.84109	9.21217	28.038	1.70205	1.06562	1.96228	1.33e-05	1.85863e-05	1.87e-46
51338	NM_024021	224357_s_at	GI_23110994-A	173069	9.74548	8.15141	28.0302	2.94605	1.20473	2.61354	1.44e-05	4.61996e-05	1.9e-46
51338	NM_148975	224357_s_at	GI_23110994-A	173069	9.74548	8.15141	28.0302	2.94605	1.20473	2.61354	1.44e-05	4.61996e-05	1.9e-46
8698	NM_003775	206437_at	GI_4503458-S	5538	-14.0053	-13.634	-27.9957	-1.77897	-2.53631	-2.39501	8.92e-07	8.64685e-07	2.1e-46
10023	NM_005479	219889_at	GI_31317235-I	9383	-12.3056	-14.2743	-27.923	-3.36895	-0.785896	-1.49524	2.5e-06	5.83683e-07	2.61e-46
10023	NM_005479	219889_at	GI_31317235-I	175111	-12.3056	-14.2743	-27.923	-3.36895	-0.785896	-1.49524	2.5e-06	5.83683e-07	2.61e-46
1116	NM_001276	209395_at	GI_4557017-S	90888	57.3768	22.9341	27.8794	10.0084	4.96379	4.86381	1.4e-11	1.81255e-08	2.96e-46
912	NM_001766	205789_at	GI_34419629-S	91496	-21.8729	-21.6531	-27.8556	-6.16215	-3.25731	-2.70101	3.19e-08	2.52335e-08	3.16e-46
6347	NM_002982	216598_s_at	GI_22538812-S	96167	7.68736	12.4313	27.816	3.97919	2.93796	3.9304	8.48e-05	1.81391e-06	3.55e-46
56172	NM_054027	223093_at	GI_34452701-S	154030	21.2957	16.7326	27.7977	3.98669	1.27478	1.59347	3.58e-08	1.70658e-07	3.73e-46
56172	NM_054027	223093_at	GI_34452701-S	65537	21.2957	16.7326	27.7977	3.98669	1.27478	1.59347	3.58e-08	1.70658e-07	3.73e-46
56172	NM_054027	223093_at	GI_34452701-S	108162	21.2957	16.7326	27.7977	3.98669	1.27478	1.59347	3.58e-08	1.70658e-07	3.73e-46
56172	NM_054027	223093_at	GI_34452701-S	34734	21.2957	16.7326	27.7977	3.98669	1.27478	1.59347	3.58e-08	1.70658e-07	3.73e-46
9262	NM_004226	205214_at	GI_31543661-S	6065	-15.8112	-12.3244	-27.7301	-4.11799	-2.19387	-2.58439	3.47e-07	1.94557e-06	4.53e-46
23659	NM_012320	204458_at	GI_20302150-S	21515	14.5671	17.7586	27.6835	2.31638	1.73174	2.19824	6.54e-07	1.05165e-07	5.17e-46
56925	NM_020169	218729_at	GI_21359932-S	34857	13.6518	12.5336	27.5362	3.70004	1.97534	2.54205	1.09e-06	1.6949e-06	8.13e-46
1514	NM_001912	202087_s_at	GI_22202618-A	145504	18.3923	21.7361	27.5132	3.71156	3.87946	3.81339	1.07e-07	2.52335e-08	8.63e-46
1514	NM_145918	202087_s_at	GI_22202618-A	145504	18.3923	21.7361	27.5132	3.71156	3.87946	3.81339	1.07e-07	2.52335e-08	8.63e-46
10783	NM_014397	223159_s_at	GI_34147501-S	20951	13.1042	13.4184	27.5125	3.33456	1.81711	2.06488	1.5e-06	9.93539e-07	8.63e-46
1234	NM_000579	206991_s_at	GI_4502638-S	86816	8.03742	9.06802	27.4843	1.9124	1.56425	2.2243	6.1e-05	2.07867e-05	9.36e-46
53	NM_001610	202767_at	GI_4557009-S	91312	9.4445	10.5277	27.4292	1.8258	1.23812	1.59414	1.82e-05	6.42769e-06	1.1e-45
27242	NM_014452	218856_at	GI_23238206-S	19399	28.6125	16.195	27.3939	6.53366	3.24127	3.5623	4.77e-09	2.201e-07	1.23e-45
3384	NM_000873	213620_s_at	GI_12545398-S	88855	-14.2297	-14.1871	-27.3637	-3.23567	-2.32088	-1.74582	7.73e-07	6.17776e-07	1.32e-45
80270	NM_025193	222817_at	GI_19923620-S	45696	16.9839	15.4312	27.3627	3.81553	2.645	2.22081	2.03e-07	3.25856e-07	1.32e-45
80270	NM_025193	222817_at	GI_19923620-S	45697	16.9839	15.4312	27.3627	3.81553	2.645	2.22081	2.03e-07	3.25856e-07	1.32e-45
1396	NM_001311	205081_at	GI_39725694-S	90934	-7.54875	-17.7655	-27.2281	-2.77618	-2.72909	-2.07817	9.76e-05	1.05165e-07	2e-45
27131	NM_014426	217792_at	GI_23111045-A	132781	7.47475	7.38825	27.1955	1.41168	0.816776	1.3189	0.000104711	9.89651e-05	2.2e-45
27131	NM_014426	217792_at	GI_23111045-A	108164	7.47475	7.38825	27.1955	1.41168	0.816776	1.3189	0.000104711	9.89651e-05	2.2e-45
27131	NM_152227	217792_at	GI_23111045-A	108164	7.47475	7.38825	27.1955	1.41168	0.816776	1.3189	0.000104711	9.89651e-05	2.2e-45
27131	NM_152227	217792_at	GI_23111045-A	132781	7.47475	7.38825	27.1955	1.41168	0.816776	1.3189	0.000104711	9.89651e-05	2.2e-45
4900	NM_006176	204081_at	GI_5453799-S	143100	-8.07157	-11.7664	-27.1906	-1.61899	-1.37821	-2.58861	5.91e-05	2.7777e-06	2.22e-45
4900	NM_006176	204081_at	GI_5453799-S	16524	-8.07157	-11.7664	-27.1906	-1.61899	-1.37821	-2.58861	5.91e-05	2.7777e-06	2.22e-45
26234	NM_012161	209005_at	GI_21536438-A	108318	-18.1375	-17.088	-27.0824	-2.39332	-1.63442	-1.49308	1.18e-07	1.4432e-07	3.1e-45
26234	NM_033535	209005_at	GI_21536438-A	108318	-18.1375	-17.088	-27.0824	-2.39332	-1.63442	-1.49308	1.18e-07	1.4432e-07	3.1e-45
3920	NM_013995	200821_at	GI_7669502-I	114363	0.889376	4.1986	27.0534	0.0949559	0.241846	1.78182	0.48211	0.00440557	3.35e-45
3920	NM_013995	200821_at	GI_7669502-I	114363	0.889376	11.1802	27.0534	0.0949559	1.45788	1.78182	0.48211	4.05837e-06	3.35e-45
3920	NM_002294	203042_at	GI_4504956-I	160452	10.4437	4.1986	27.0534	1.47823	0.241846	1.78182	8.35e-06	0.00440557	3.35e-45
3920	NM_002294	203042_at	GI_4504956-I	160452	10.4437	11.1802	27.0534	1.47823	1.45788	1.78182	8.35e-06	4.05837e-06	3.35e-45
3920	NM_013995	200821_at	GI_7669502-I	18832	0.889376	4.1986	27.0534	0.0949559	0.241846	1.78182	0.48211	0.00440557	3.35e-45
3920	NM_013995	200821_at	GI_7669502-I	18832	0.889376	11.1802	27.0534	0.0949559	1.45788	1.78182	0.48211	4.05837e-06	3.35e-45
3920	NM_002294	203042_at	GI_4504956-I	114363	10.4437	4.1986	27.0534	1.47823	0.241846	1.78182	8.35e-06	0.00440557	3.35e-45
3920	NM_002294	203042_at	GI_4504956-I	114363	10.4437	11.1802	27.0534	1.47823	1.45788	1.78182	8.35e-06	4.05837e-06	3.35e-45
3920	NM_013995	200821_at	GI_7669502-I	160452	0.889376	4.1986	27.0534	0.0949559	0.241846	1.78182	0.48211	0.00440557	3.35e-45
3920	NM_013995	200821_at	GI_7669502-I	160452	0.889376	11.1802	27.0534	0.0949559	1.45788	1.78182	0.48211	4.05837e-06	3.35e-45
3920	NM_002294	203042_at	GI_4504956-I	18832	10.4437	4.1986	27.0534	1.47823	0.241846	1.78182	8.35e-06	0.00440557	3.35e-45
3920	NM_002294	203042_at	GI_4504956-I	18832	10.4437	11.1802	27.0534	1.47823	1.45788	1.78182	8.35e-06	4.05837e-06	3.35e-45
344	NM_000483	204561_x_at	GI_32130517-S	89901	8.59505	9.67987	27.0263	2.63135	2.36763	3.36442	3.78e-05	1.28342e-05	3.61e-45
28984	NM_014059	218723_s_at	GI_7662650-S	22043	18.6608	20.2258	26.9951	4.7382	4.22052	3.45701	1e-07	4.17057e-08	3.94e-45
92241	NM_052862	225763_at	GI_31377636-S	155551	-8.88076	-14.1551	-26.9903	-2.0219	-1.80385	-1.76557	2.93e-05	6.25389e-07	3.98e-45
92241	NM_052862	225763_at	GI_31377636-S	50916	-8.88076	-14.1551	-26.9903	-2.0219	-1.80385	-1.76557	2.93e-05	6.25389e-07	3.98e-45
4088	NM_005902	218284_at	GI_7661691-S	26619	-16.5469	-18.3996	-26.9092	-3.09155	-1.36007	-2.02119	2.42e-07	8.12578e-08	5.12e-45
4088	NM_005902	218284_at	GI_7661691-S	9939	-16.5469	-18.3996	-26.9092	-3.09155	-1.36007	-2.02119	2.42e-07	8.12578e-08	5.12e-45
8566	NM_003681	218019_s_at	GI_11345479-S	37342	11.8055	16.8465	26.9045	1.99254	1.79409	1.9536	3.36e-06	1.62728e-07	5.16e-45
8566	NM_003681	218019_s_at	GI_11345479-S	3839	11.8055	16.8465	26.9045	1.99254	1.79409	1.9536	3.36e-06	1.62728e-07	5.16e-45
10808	NM_006644	206976_s_at	GI_42544158-S	13997	7.38361	8.55303	26.8975	1.56191	1.09068	1.35698	0.000114722	3.21107e-05	5.24e-45
2184	NM_000137	202862_at	GI_4557586-S	86226	9.87854	10.0513	26.8704	2.27088	1.71746	1.40965	1.29e-05	9.3313e-06	5.68e-45
10507	NM_006378	203528_at	GI_33942063-S	13645	-18.6447	-26.6686	-26.8508	-3.2188	-2.54622	-2.24814	1e-07	5.02538e-09	6.01e-45
64332	NM_001005474	223218_s_at	GI_13899228-S	46179	-12.7813	-21.4955	-26.847	-3.03095	-2.49085	-2.89083	1.89e-06	2.6521e-08	6.05e-45
64332	NM_031419	223218_s_at	GI_13899228-S	46179	-12.7813	-21.4955	-26.847	-3.03095	-2.49085	-2.89083	1.89e-06	2.6521e-08	6.05e-45
8743	NM_003810	202687_s_at	GI_23510439-S	7167	-10.2479	-15.6812	-26.7498	-4.64923	-2.73466	-2.68896	9.72e-06	2.8611e-07	8.21e-45
7296	NM_182743	201266_at	GI_33519429-A	99732	15.6542	26.2158	26.7255	2.36415	1.94905	2.08188	3.68e-07	5.73774e-09	8.76e-45
7296	NM_003330	201266_at	GI_33519429-A	99732	15.6542	26.2158	26.7255	2.36415	1.94905	2.08188	3.68e-07	5.73774e-09	8.76e-45
7296	NM_182729	201266_at	GI_33519429-A	99732	15.6542	26.2158	26.7255	2.36415	1.94905	2.08188	3.68e-07	5.73774e-09	8.76e-45
7296	NM_182742	201266_at	GI_33519429-A	99732	15.6542	26.2158	26.7255	2.36415	1.94905	2.08188	3.68e-07	5.73774e-09	8.76e-45
51744	NM_016382	220307_at	GI_7706528-S	30909	-13.7271	-16.7088	-26.7048	-3.95436	-1.93066	-1.41528	1.04e-06	1.7221e-07	9.31e-45
1528	NM_001914	215726_s_at	GI_4503182-S	94772	12.3193	13.5832	26.5408	1.72263	1.2309	1.26129	2.49e-06	8.96014e-07	1.57e-44
1528	NM_148923	215726_s_at	GI_4503182-S	94772	12.3193	13.5832	26.5408	1.72263	1.2309	1.26129	2.49e-06	8.96014e-07	1.57e-44
10482	NM_006362	208922_s_at	GI_34335249-S	16793	-9.05126	-9.93809	-26.4839	-1.56829	-1.42552	-1.53075	2.54e-05	1.02514e-05	1.87e-44
9404	NM_004811	216250_s_at	GI_4758669-S	5305	7.72878	10.4806	26.48	1.37298	1.06968	1.09339	8.16e-05	6.65318e-06	1.88e-44
56975	NM_020223	226722_at	GI_32698727-S	159771	11.239	9.77349	26.4322	2.13635	2.1508	2.31162	4.76e-06	1.18255e-05	2.19e-44
56975	NM_020223	226722_at	GI_32698727-S	75684	11.239	9.77349	26.4322	2.13635	2.1508	2.31162	4.76e-06	1.18255e-05	2.19e-44
56975	NM_020223	226722_at	GI_32698727-S	75678	11.239	9.77349	26.4322	2.13635	2.1508	2.31162	4.76e-06	1.18255e-05	2.19e-44
79690	NM_024637	219815_at	GI_31542834-S	40111	9.25822	9.92702	26.4256	2.47469	2.2138	2.87404	2.11e-05	1.03314e-05	2.22e-44
7107	NM_003272	204137_at	GI_4507544-S	99654	7.90747	6.87566	26.4147	2.36489	1.66203	1.96713	6.88e-05	0.00016552	2.29e-44
55177	NM_018145	218126_at	GI_8922531-S	30548	18.175	18.0031	26.4119	2.34254	2.17496	2.26636	1.17e-07	9.51549e-08	2.29e-44
79365	NM_030762	221530_s_at	GI_13540520-S	45862	57.284	8.40332	26.3949	6.73809	0.737173	2.39844	1.4e-11	3.70285e-05	2.4e-44
9131	NM_145812	205512_s_at	GI_22202630-A	107864	6.80759	9.18686	26.2459	1.36964	0.619616	1.28034	0.000204459	1.89923e-05	3.86e-44
9131	NM_004208	205512_s_at	GI_22202630-A	107864	6.80759	9.18686	26.2459	1.36964	0.619616	1.28034	0.000204459	1.89923e-05	3.86e-44
9131	NM_145813	205512_s_at	GI_22202630-A	107864	6.80759	9.18686	26.2459	1.36964	0.619616	1.28034	0.000204459	1.89923e-05	3.86e-44
6280	NM_002965	203535_at	GI_9845520-S	97731	-8.50822	-14.4828	-26.2165	-3.29735	-3.12899	-2.55463	4.03e-05	5.23357e-07	4.23e-44
4170	NM_021960	200797_s_at	GI_33519457-A	38905	-9.49982	-15.1996	-26.1948	-1.82589	-1.75655	-2.59472	1.75e-05	3.64462e-07	4.49e-44
4170	NM_182763	200797_s_at	GI_33519457-A	38905	-9.49982	-15.1996	-26.1948	-1.82589	-1.75655	-2.59472	1.75e-05	3.64462e-07	4.49e-44
338339	NM_080387	1552773_at	GI_37577120-S	55874	-15.6952	-8.04628	-26.1862	-4.06805	-1.04306	-2.66318	3.62e-07	5.08735e-05	4.59e-44
51673	NM_016140	218876_at	GI_7706275-A	27063	-14.3808	-17.8824	-26.1592	-2.50188	-2.7424	-2.31753	7.14e-07	1.00495e-07	4.98e-44
51673	NM_015964	218876_at	GI_7706275-A	27063	-14.3808	-17.8824	-26.1592	-2.50188	-2.7424	-2.31753	7.14e-07	1.00495e-07	4.98e-44
433	NM_080912	206130_s_at	GI_18426876-A	90770	-20.427	-12.1304	-26.1052	-4.11395	-2.42204	-3.15084	4.77e-08	2.21679e-06	5.91e-44
433	NM_080913	206130_s_at	GI_18426876-A	90770	-20.427	-12.1304	-26.1052	-4.11395	-2.42204	-3.15084	4.77e-08	2.21679e-06	5.91e-44
433	NM_080914	206130_s_at	GI_18426876-A	90770	-20.427	-12.1304	-26.1052	-4.11395	-2.42204	-3.15084	4.77e-08	2.21679e-06	5.91e-44
433	NM_001181	206130_s_at	GI_18426876-A	90770	-20.427	-12.1304	-26.1052	-4.11395	-2.42204	-3.15084	4.77e-08	2.21679e-06	5.91e-44
51734	NM_016332	217977_at	GI_45439350-S	27533	-12.2962	-13.6548	-26.0829	-1.95611	-1.69155	-1.52392	2.5e-06	8.54445e-07	6.32e-44
39	NM_005891	209608_s_at	GI_5174388-S	118362	11.1702	8.79657	26.0391	2.85905	1.98898	2.35223	4.97e-06	2.61584e-05	7.25e-44
5962	NM_002906	212397_at	GI_16905513-S	97651	13.2409	7.21571	25.7418	1.95448	0.666047	1.58812	1.37e-06	0.000116311	1.9e-43
57486	NM_020726	225943_at	GI_14149737-S	35231	9.23901	8.29292	25.7136	1.81661	0.844149	1.46791	2.14e-05	4.08148e-05	2.07e-43
10549	NM_006406	201923_at	GI_5453548-S	15278	13.3431	8.17166	25.6771	1.96633	1.50427	1.82666	1.29e-06	4.52583e-05	2.32e-43
84418	NM_032412	224707_at	GI_31543361-S	49867	11.3106	11.6535	25.6344	1.77512	1.41846	1.56895	4.54e-06	2.9624e-06	2.63e-43
824	NM_001748	208683_at	GI_12408645-S	92991	-6.23508	-13.1948	-25.6167	-1.16391	-1.02773	-1.30216	0.000369179	1.11936e-06	2.77e-43
114876	NM_133268	208158_s_at	GI_19718745-A	166986	7.44248	11.237	25.609	1.88951	1.3627	1.30269	0.000108253	3.91185e-06	2.83e-43
114876	NM_080597	208158_s_at	GI_19718745-A	166986	7.44248	11.237	25.609	1.88951	1.3627	1.30269	0.000108253	3.91185e-06	2.83e-43
114876	NM_018030	208158_s_at	GI_19718745-A	166986	7.44248	11.237	25.609	1.88951	1.3627	1.30269	0.000108253	3.91185e-06	2.83e-43
8676	NM_003764	210190_at	GI_33667037-S	5527	-7.55506	-28.9571	-25.592	-2.74358	-2.57679	-2.33713	9.69e-05	2.72827e-09	2.98e-43
501	NM_001182	208950_s_at	GI_4557342-S	87623	6.40919	6.47564	25.5802	2.26019	0.991294	1.6327	0.000309705	0.000254436	3.08e-43
114793	NM_001004422	226184_at	GI_38524617-S	75885	10.7698	11.7855	25.4479	3.19882	1.05853	2.52629	6.69e-06	2.74962e-06	4.75e-43
114793	NM_001004421	226184_at	GI_38524617-S	75885	10.7698	11.7855	25.4479	3.19882	1.05853	2.52629	6.69e-06	2.74962e-06	4.75e-43
114793	NM_052905	226184_at	GI_38524617-S	75885	10.7698	11.7855	25.4479	3.19882	1.05853	2.52629	6.69e-06	2.74962e-06	4.75e-43
114793	NM_001004417	226184_at	GI_38524617-S	75885	10.7698	11.7855	25.4479	3.19882	1.05853	2.52629	6.69e-06	2.74962e-06	4.75e-43
4286	NM_000248	226066_at	GI_38156696-A	81133	18.802	17.1199	25.28	2.89531	1.64405	1.06598	9.55e-08	1.43332e-07	8.24e-43
4286	NM_198159	226066_at	GI_38156696-A	79743	18.802	17.1199	25.28	2.89531	1.64405	1.06598	9.55e-08	1.43332e-07	8.24e-43
4286	NM_198177	226066_at	GI_38156696-A	81133	18.802	17.1199	25.28	2.89531	1.64405	1.06598	9.55e-08	1.43332e-07	8.24e-43
4286	NM_198177	226066_at	GI_38156696-A	79743	18.802	17.1199	25.28	2.89531	1.64405	1.06598	9.55e-08	1.43332e-07	8.24e-43
4286	NM_198178	226066_at	GI_38156696-A	81133	18.802	17.1199	25.28	2.89531	1.64405	1.06598	9.55e-08	1.43332e-07	8.24e-43
4286	NM_198178	226066_at	GI_38156696-A	79743	18.802	17.1199	25.28	2.89531	1.64405	1.06598	9.55e-08	1.43332e-07	8.24e-43
4286	NM_198178	226066_at	GI_38156696-A	89546	18.802	17.1199	25.28	2.89531	1.64405	1.06598	9.55e-08	1.43332e-07	8.24e-43
4286	NM_198177	226066_at	GI_38156696-A	89546	18.802	17.1199	25.28	2.89531	1.64405	1.06598	9.55e-08	1.43332e-07	8.24e-43
4286	NM_198158	226066_at	GI_38156696-A	79743	18.802	17.1199	25.28	2.89531	1.64405	1.06598	9.55e-08	1.43332e-07	8.24e-43
4286	NM_198159	226066_at	GI_38156696-A	81133	18.802	17.1199	25.28	2.89531	1.64405	1.06598	9.55e-08	1.43332e-07	8.24e-43
4286	NM_000248	226066_at	GI_38156696-A	79743	18.802	17.1199	25.28	2.89531	1.64405	1.06598	9.55e-08	1.43332e-07	8.24e-43
4286	NM_198158	226066_at	GI_38156696-A	81133	18.802	17.1199	25.28	2.89531	1.64405	1.06598	9.55e-08	1.43332e-07	8.24e-43
4286	NM_006722	226066_at	GI_38156696-A	81133	18.802	17.1199	25.28	2.89531	1.64405	1.06598	9.55e-08	1.43332e-07	8.24e-43
4286	NM_000248	226066_at	GI_38156696-A	89546	18.802	17.1199	25.28	2.89531	1.64405	1.06598	9.55e-08	1.43332e-07	8.24e-43
4286	NM_198159	226066_at	GI_38156696-A	89546	18.802	17.1199	25.28	2.89531	1.64405	1.06598	9.55e-08	1.43332e-07	8.24e-43
4286	NM_006722	226066_at	GI_38156696-A	89546	18.802	17.1199	25.28	2.89531	1.64405	1.06598	9.55e-08	1.43332e-07	8.24e-43
4286	NM_198158	226066_at	GI_38156696-A	89546	18.802	17.1199	25.28	2.89531	1.64405	1.06598	9.55e-08	1.43332e-07	8.24e-43
4286	NM_006722	226066_at	GI_38156696-A	79743	18.802	17.1199	25.28	2.89531	1.64405	1.06598	9.55e-08	1.43332e-07	8.24e-43
8021	NM_005085	202155_s_at	GI_24497442-S	8863	-5.52325	-10.823	-25.1387	-1.84929	-2.30183	-1.95205	0.000846702	5.32208e-06	1.31e-42
55686	NM_018000	219648_at	GI_8922236-S	28640	33.2099	12.2786	25.1344	7.7623	1.75141	3.369	1.9e-09	2.01036e-06	1.32e-42
23401	NM_012083	209864_at	GI_31317237-S	18045	-13.259	-16.2555	-25.0942	-1.86288	-1.71951	-1.76055	1.36e-06	2.13927e-07	1.5e-42
23401	NM_012083	209864_at	GI_31317237-S	100502	-13.259	-16.2555	-25.0942	-1.86288	-1.71951	-1.76055	1.36e-06	2.13927e-07	1.5e-42
1604	NM_000574	201925_s_at	GI_40788009-S	86812	-9.4506	-11.041	-25.001	-2.76194	-2.01829	-1.93877	1.82e-05	4.55405e-06	2.05e-42
4690	NM_006153	211063_s_at	GI_33519482-S	14929	13.4229	14.8376	24.957	1.6757	1.08853	1.34396	1.24e-06	4.34084e-07	2.36e-42
11309	NM_007256	203473_at	GI_41152057-S	17893	28.7857	23.1591	24.9565	6.58302	4.71989	2.59664	4.68e-09	1.74903e-08	2.36e-42
10007	NM_005471	202382_s_at	GI_41281953-S	124514	11.4822	9.7888	24.8795	1.7705	1.40809	0.884833	4.09e-06	1.16868e-05	3.03e-42
26112	NM_015621	212886_at	GI_14149707-S	25212	-7.4924	-9.55254	-24.8303	-2.30201	-1.13925	-2.01304	0.000103049	1.41472e-05	3.56e-42
3315	NM_001540	201841_s_at	GI_4996892-S	91242	5.73196	6.25855	24.7523	2.76995	1.22967	2.05838	0.00065818	0.000320698	4.61e-42
10993	NM_006843	205695_at	GI_33469957-S	14286	12.4774	12.5008	24.7422	3.6593	2.89498	2.29018	2.25e-06	1.72171e-06	4.73e-42
10993	NM_006843	205695_at	GI_33469957-S	14283	12.4774	12.5008	24.7422	3.6593	2.89498	2.29018	2.25e-06	1.72171e-06	4.73e-42
55667	NM_017925	205684_s_at	GI_40255048-S	30200	10.418	11.9115	24.7276	1.72591	1.16347	1.55662	8.45e-06	2.54649e-06	4.95e-42
9920	NM_014867	204301_at	GI_7662259-S	22999	-17.7835	-16.0709	-24.7119	-3.15815	-1.63187	-1.37104	1.38e-07	2.34931e-07	5.19e-42
48	NM_002197	207071_s_at	GI_8659554-S	93589	14.3875	17.2799	24.6602	2.33804	1.90052	1.65997	7.14e-07	1.31497e-07	6.16e-42
10875	NM_006682	204834_at	GI_5730074-S	17204	-15.5788	-26.4885	-24.6313	-2.40987	-2.66269	-2.29358	3.83e-07	5.26441e-09	6.77e-42
7295	NM_003329	208864_s_at	GI_4507744-S	111136	5.65564	22.9596	24.5908	1.21813	1.48737	1.70124	0.000724948	1.81255e-08	7.73e-42
7295	NM_003329	208864_s_at	GI_4507744-S	53347	5.65564	22.9596	24.5908	1.21813	1.48737	1.70124	0.000724948	1.81255e-08	7.73e-42
5597	NM_002748	207121_s_at	GI_16306569-S	98960	10.8391	10.3934	24.5053	1.7361	0.914344	1.10855	6.4e-06	7.11766e-06	1.03e-41
5376	NM_153322	210139_s_at	GI_24430164-A	156900	8.41423	7.51892	24.5006	5.05351	2.98173	2.69992	4.34e-05	8.71651e-05	1.04e-41
5376	NM_153321	210139_s_at	GI_24430164-A	156900	8.41423	7.51892	24.5006	5.05351	2.98173	2.69992	4.34e-05	8.71651e-05	1.04e-41
5376	NM_153322	210139_s_at	GI_24430164-A	107586	8.41423	7.51892	24.5006	5.05351	2.98173	2.69992	4.34e-05	8.71651e-05	1.04e-41
5376	NM_000304	210139_s_at	GI_24430164-A	107586	8.41423	7.51892	24.5006	5.05351	2.98173	2.69992	4.34e-05	8.71651e-05	1.04e-41
5376	NM_000304	210139_s_at	GI_24430164-A	156900	8.41423	7.51892	24.5006	5.05351	2.98173	2.69992	4.34e-05	8.71651e-05	1.04e-41
5376	NM_153321	210139_s_at	GI_24430164-A	107586	8.41423	7.51892	24.5006	5.05351	2.98173	2.69992	4.34e-05	8.71651e-05	1.04e-41
338382	NM_177403	1553982_a_at	GI_38490536-S	80015	15.1799	5.38701	24.4342	3.69356	0.468358	1.37076	4.62e-07	0.000915369	1.29e-41
338382	NM_177403	1553982_a_at	GI_38490536-S	47190	15.1799	5.38701	24.4342	3.69356	0.468358	1.37076	4.62e-07	0.000915369	1.29e-41
10062	NM_005693	203920_at	GI_5031892-S	12769	14.2772	11.5576	24.4281	3.53943	2.44418	2.03252	7.57e-07	3.16533e-06	1.31e-41
23108	NM_015085	213280_at	GI_42734326-S	1554	-12.0191	-11.2232	-24.4276	-2.41686	-1.00864	-1.77059	2.96e-06	3.94399e-06	1.31e-41
10602	NM_006449	209286_at	GI_30089964-S	16914	-14.808	-11.9272	-24.3784	-3.16409	-1.26756	-1.75978	5.67e-07	2.5315e-06	1.54e-41
5111	NM_182649	201202_at	GI_33239450-A	98754	8.133	6.84956	24.3145	1.25693	0.7908	1.38767	5.58e-05	0.000170443	1.9e-41
5111	NM_002592	201202_at	GI_33239450-A	98754	8.133	6.84956	24.3145	1.25693	0.7908	1.38767	5.58e-05	0.000170443	1.9e-41
10241	NM_005831	210817_s_at	GI_33519473-S	9847	-6.46301	-6.79691	-24.3086	-1.37292	-0.496118	-1.18637	0.000292197	0.00018036	1.93e-41
50808	NM_016282	224655_at	GI_19923436-S	30782	10.9296	8.91082	24.1119	1.51001	0.854921	1.38772	5.99e-06	2.38731e-05	3.79e-41
4778	NM_006163	209930_s_at	GI_5453773-S	13361	-19.6662	-22.1731	-24.0949	-4.61746	-4.17318	-2.57315	6.52e-08	2.25866e-08	3.99e-41
64115	NM_022153	225372_at	Hs.132569-S	78709	-24.7936	-16.9114	-24.0491	-4.12826	-2.57994	-2.53691	1.44e-08	1.58175e-07	4.66e-41
1848	NM_022652	208891_at	GI_42764686-A	101364	-9.48704	-7.91688	-23.9641	-1.48169	-1.07179	-1.96783	1.76e-05	5.78482e-05	6.2e-41
1848	NM_001946	208891_at	GI_42764686-A	101364	-9.48704	-7.91688	-23.9641	-1.48169	-1.07179	-1.96783	1.76e-05	5.78482e-05	6.2e-41
10497	NM_006377	202893_at	GI_38176153-S	16820	14.5514	7.90564	23.9351	2.84499	0.644163	2.00069	6.55e-07	5.82303e-05	6.8e-41
151011	NM_144710	212698_s_at	GI_30795192-A	172289	12.2932	6.82312	23.9029	1.85956	0.698908	1.43136	2.5e-06	0.000175481	7.57e-41
151011	NM_178584	212698_s_at	GI_30795192-A	172289	12.2932	6.82312	23.9029	1.85956	0.698908	1.43136	2.5e-06	0.000175481	7.57e-41
55352	NM_018405	225096_at	GI_24475639-S	34126	11.1694	9.71028	23.7966	2.10995	1.40248	1.25056	4.97e-06	1.25175e-05	1.09e-40
259307	NM_172374	230966_at	GI_23821022-A	60134	6.24806	6.2662	23.699	2.3487	2.35994	2.47667	0.000365012	0.000318488	1.52e-40
259307	NM_152899	230966_at	GI_23821022-A	60134	6.24806	6.2662	23.699	2.3487	2.35994	2.47667	0.000365012	0.000318488	1.52e-40
2628	NM_001482	203178_at	GI_4503932-S	91152	14.8488	9.78816	23.6123	4.62111	1.32247	1.81953	5.56e-07	1.16868e-05	2.05e-40
537	NM_001183	207809_s_at	GI_37577154-S	89246	5.85506	7.29153	23.5588	1.54808	1.36249	1.5526	0.000567692	0.000107983	2.46e-40
4792	NM_020529	201502_s_at	GI_10092618-S	35137	-8.60922	-13.4041	-23.4551	-1.71599	-1.45629	-1.96259	3.73e-05	1.0012e-06	3.5e-40
7280	NM_001069	204141_at	GI_4507728-S	90629	14.2768	11.731	23.4526	4.87499	2.14057	2.50937	7.57e-07	2.84181e-06	3.52e-40
7280	NM_001069	204141_at	GI_4507728-S	178479	14.2768	11.731	23.4526	4.87499	2.14057	2.50937	7.57e-07	2.84181e-06	3.52e-40
9997	NM_005138	205241_at	GI_4826991-S	12060	-10.006	-9.6977	-23.4196	-2.81917	-2.45099	-1.52349	1.16e-05	1.26405e-05	3.92e-40
83593	NM_031437	223322_at	GI_32996732-A	46203	-10.7603	-10.3616	-23.4007	-1.54251	-0.850515	-1.80381	6.73e-06	7.2874e-06	4.17e-40
83593	NM_031437	223322_at	GI_32996732-A	174149	-10.7603	-10.3616	-23.4007	-1.54251	-0.850515	-1.80381	6.73e-06	7.2874e-06	4.17e-40
83593	NM_182665	223322_at	GI_32996732-A	46203	-10.7603	-10.3616	-23.4007	-1.54251	-0.850515	-1.80381	6.73e-06	7.2874e-06	4.17e-40
83593	NM_182665	223322_at	GI_32996732-A	174149	-10.7603	-10.3616	-23.4007	-1.54251	-0.850515	-1.80381	6.73e-06	7.2874e-06	4.17e-40
3084	NM_013958	206343_s_at	GI_7669521-A	1093	-11.3102	-0.552165	-23.3566	-5.66744	-0.0363583	-2.50316	4.54e-06	0.676575	4.84e-40
3084	NM_013958	206343_s_at	GI_7669521-A	1093	-11.3102	-11.0141	-23.3566	-5.66744	-1.86588	-2.50316	4.54e-06	4.63976e-06	4.84e-40
3084	NM_013964	206237_s_at	GI_7669521-A	168115	-8.53738	-0.552165	-23.3566	-2.60327	-0.0363583	-2.50316	3.94e-05	0.676575	4.84e-40
3084	NM_013964	206237_s_at	GI_7669521-A	168115	-8.53738	-11.0141	-23.3566	-2.60327	-1.86588	-2.50316	3.94e-05	4.63976e-06	4.84e-40
3084	NM_013960	208230_s_at	GI_7669519-I	143477	-6.37359	-0.552165	-23.3566	-1.35365	-0.0363583	-2.50316	0.00032133	0.676575	4.84e-40
3084	NM_013960	208230_s_at	GI_7669519-I	143477	-6.37359	-11.0141	-23.3566	-1.35365	-1.86588	-2.50316	0.00032133	4.63976e-06	4.84e-40
3084	NM_013964	206237_s_at	GI_7669521-A	1093	-8.53738	-0.552165	-23.3566	-2.60327	-0.0363583	-2.50316	3.94e-05	0.676575	4.84e-40
3084	NM_013964	206237_s_at	GI_7669521-A	1093	-8.53738	-11.0141	-23.3566	-2.60327	-1.86588	-2.50316	3.94e-05	4.63976e-06	4.84e-40
3084	NM_013957	206237_s_at	GI_7669521-A	167470	-8.53738	-0.552165	-23.3566	-2.60327	-0.0363583	-2.50316	3.94e-05	0.676575	4.84e-40
3084	NM_013957	206237_s_at	GI_7669521-A	167470	-8.53738	-11.0141	-23.3566	-2.60327	-1.86588	-2.50316	3.94e-05	4.63976e-06	4.84e-40
3084	NM_013956	206237_s_at	GI_7669521-A	143477	-8.53738	-0.552165	-23.3566	-2.60327	-0.0363583	-2.50316	3.94e-05	0.676575	4.84e-40
3084	NM_013956	206237_s_at	GI_7669521-A	143477	-8.53738	-11.0141	-23.3566	-2.60327	-1.86588	-2.50316	3.94e-05	4.63976e-06	4.84e-40
3084	NM_013956	206237_s_at	GI_7669521-A	168115	-8.53738	-0.552165	-23.3566	-2.60327	-0.0363583	-2.50316	3.94e-05	0.676575	4.84e-40
3084	NM_013956	206237_s_at	GI_7669521-A	168115	-8.53738	-11.0141	-23.3566	-2.60327	-1.86588	-2.50316	3.94e-05	4.63976e-06	4.84e-40
3084	NM_013957	206237_s_at	GI_7669521-A	1093	-8.53738	-0.552165	-23.3566	-2.60327	-0.0363583	-2.50316	3.94e-05	0.676575	4.84e-40
3084	NM_013957	206237_s_at	GI_7669521-A	1093	-8.53738	-11.0141	-23.3566	-2.60327	-1.86588	-2.50316	3.94e-05	4.63976e-06	4.84e-40
3084	NM_013962	206343_s_at	GI_7669521-A	167470	-11.3102	-0.552165	-23.3566	-5.66744	-0.0363583	-2.50316	4.54e-06	0.676575	4.84e-40
3084	NM_013962	206343_s_at	GI_7669521-A	167470	-11.3102	-11.0141	-23.3566	-5.66744	-1.86588	-2.50316	4.54e-06	4.63976e-06	4.84e-40
3084	NM_013964	206237_s_at	GI_7669521-A	143477	-8.53738	-0.552165	-23.3566	-2.60327	-0.0363583	-2.50316	3.94e-05	0.676575	4.84e-40
3084	NM_013964	206237_s_at	GI_7669521-A	143477	-8.53738	-11.0141	-23.3566	-2.60327	-1.86588	-2.50316	3.94e-05	4.63976e-06	4.84e-40
3084	NM_013957	206237_s_at	GI_7669521-A	143477	-8.53738	-0.552165	-23.3566	-2.60327	-0.0363583	-2.50316	3.94e-05	0.676575	4.84e-40
3084	NM_013957	206237_s_at	GI_7669521-A	143477	-8.53738	-11.0141	-23.3566	-2.60327	-1.86588	-2.50316	3.94e-05	4.63976e-06	4.84e-40
3084	NM_013959	206343_s_at	GI_7669521-A	167470	-11.3102	-0.552165	-23.3566	-5.66744	-0.0363583	-2.50316	4.54e-06	0.676575	4.84e-40
3084	NM_013959	206343_s_at	GI_7669521-A	167470	-11.3102	-11.0141	-23.3566	-5.66744	-1.86588	-2.50316	4.54e-06	4.63976e-06	4.84e-40
3084	NM_013959	206343_s_at	GI_7669521-A	168115	-11.3102	-0.552165	-23.3566	-5.66744	-0.0363583	-2.50316	4.54e-06	0.676575	4.84e-40
3084	NM_013959	206343_s_at	GI_7669521-A	168115	-11.3102	-11.0141	-23.3566	-5.66744	-1.86588	-2.50316	4.54e-06	4.63976e-06	4.84e-40
3084	NM_013962	206343_s_at	GI_7669521-A	168115	-11.3102	-0.552165	-23.3566	-5.66744	-0.0363583	-2.50316	4.54e-06	0.676575	4.84e-40
3084	NM_013962	206343_s_at	GI_7669521-A	168115	-11.3102	-11.0141	-23.3566	-5.66744	-1.86588	-2.50316	4.54e-06	4.63976e-06	4.84e-40
3084	NM_013959	206343_s_at	GI_7669521-A	143477	-11.3102	-0.552165	-23.3566	-5.66744	-0.0363583	-2.50316	4.54e-06	0.676575	4.84e-40
3084	NM_013959	206343_s_at	GI_7669521-A	143477	-11.3102	-11.0141	-23.3566	-5.66744	-1.86588	-2.50316	4.54e-06	4.63976e-06	4.84e-40
3084	NM_013958	206343_s_at	GI_7669521-A	167470	-11.3102	-0.552165	-23.3566	-5.66744	-0.0363583	-2.50316	4.54e-06	0.676575	4.84e-40
3084	NM_013958	206343_s_at	GI_7669521-A	167470	-11.3102	-11.0141	-23.3566	-5.66744	-1.86588	-2.50316	4.54e-06	4.63976e-06	4.84e-40
3084	NM_013958	206343_s_at	GI_7669521-A	168115	-11.3102	-0.552165	-23.3566	-5.66744	-0.0363583	-2.50316	4.54e-06	0.676575	4.84e-40
3084	NM_013958	206343_s_at	GI_7669521-A	168115	-11.3102	-11.0141	-23.3566	-5.66744	-1.86588	-2.50316	4.54e-06	4.63976e-06	4.84e-40
3084	NM_013960	208230_s_at	GI_7669519-I	1093	-6.37359	-0.552165	-23.3566	-1.35365	-0.0363583	-2.50316	0.00032133	0.676575	4.84e-40
3084	NM_013960	208230_s_at	GI_7669519-I	1093	-6.37359	-11.0141	-23.3566	-1.35365	-1.86588	-2.50316	0.00032133	4.63976e-06	4.84e-40
3084	NM_013958	206343_s_at	GI_7669521-A	143477	-11.3102	-0.552165	-23.3566	-5.66744	-0.0363583	-2.50316	4.54e-06	0.676575	4.84e-40
3084	NM_013958	206343_s_at	GI_7669521-A	143477	-11.3102	-11.0141	-23.3566	-5.66744	-1.86588	-2.50316	4.54e-06	4.63976e-06	4.84e-40
3084	NM_013960	208230_s_at	GI_7669519-I	168115	-6.37359	-0.552165	-23.3566	-1.35365	-0.0363583	-2.50316	0.00032133	0.676575	4.84e-40
3084	NM_013960	208230_s_at	GI_7669519-I	168115	-6.37359	-11.0141	-23.3566	-1.35365	-1.86588	-2.50316	0.00032133	4.63976e-06	4.84e-40
3084	NM_013962	206343_s_at	GI_7669521-A	143477	-11.3102	-0.552165	-23.3566	-5.66744	-0.0363583	-2.50316	4.54e-06	0.676575	4.84e-40
3084	NM_013962	206343_s_at	GI_7669521-A	143477	-11.3102	-11.0141	-23.3566	-5.66744	-1.86588	-2.50316	4.54e-06	4.63976e-06	4.84e-40
3084	NM_013957	206237_s_at	GI_7669521-A	168115	-8.53738	-0.552165	-23.3566	-2.60327	-0.0363583	-2.50316	3.94e-05	0.676575	4.84e-40
3084	NM_013957	206237_s_at	GI_7669521-A	168115	-8.53738	-11.0141	-23.3566	-2.60327	-1.86588	-2.50316	3.94e-05	4.63976e-06	4.84e-40
3084	NM_013956	206237_s_at	GI_7669521-A	1093	-8.53738	-0.552165	-23.3566	-2.60327	-0.0363583	-2.50316	3.94e-05	0.676575	4.84e-40
3084	NM_013956	206237_s_at	GI_7669521-A	1093	-8.53738	-11.0141	-23.3566	-2.60327	-1.86588	-2.50316	3.94e-05	4.63976e-06	4.84e-40
3084	NM_013964	206237_s_at	GI_7669521-A	167470	-8.53738	-0.552165	-23.3566	-2.60327	-0.0363583	-2.50316	3.94e-05	0.676575	4.84e-40
3084	NM_013964	206237_s_at	GI_7669521-A	167470	-8.53738	-11.0141	-23.3566	-2.60327	-1.86588	-2.50316	3.94e-05	4.63976e-06	4.84e-40
3084	NM_013962	206343_s_at	GI_7669521-A	1093	-11.3102	-0.552165	-23.3566	-5.66744	-0.0363583	-2.50316	4.54e-06	0.676575	4.84e-40
3084	NM_013962	206343_s_at	GI_7669521-A	1093	-11.3102	-11.0141	-23.3566	-5.66744	-1.86588	-2.50316	4.54e-06	4.63976e-06	4.84e-40
3084	NM_013956	206237_s_at	GI_7669521-A	167470	-8.53738	-0.552165	-23.3566	-2.60327	-0.0363583	-2.50316	3.94e-05	0.676575	4.84e-40
3084	NM_013956	206237_s_at	GI_7669521-A	167470	-8.53738	-11.0141	-23.3566	-2.60327	-1.86588	-2.50316	3.94e-05	4.63976e-06	4.84e-40
3084	NM_013960	208230_s_at	GI_7669519-I	167470	-6.37359	-0.552165	-23.3566	-1.35365	-0.0363583	-2.50316	0.00032133	0.676575	4.84e-40
3084	NM_013960	208230_s_at	GI_7669519-I	167470	-6.37359	-11.0141	-23.3566	-1.35365	-1.86588	-2.50316	0.00032133	4.63976e-06	4.84e-40
3084	NM_013959	206343_s_at	GI_7669521-A	1093	-11.3102	-0.552165	-23.3566	-5.66744	-0.0363583	-2.50316	4.54e-06	0.676575	4.84e-40
3084	NM_013959	206343_s_at	GI_7669521-A	1093	-11.3102	-11.0141	-23.3566	-5.66744	-1.86588	-2.50316	4.54e-06	4.63976e-06	4.84e-40
5468	NM_005037	208510_s_at	GI_20336230-A	149085	24.2348	18.5655	23.3566	4.65219	3.05862	1.35794	1.65e-08	7.74693e-08	4.84e-40
5468	NM_138711	208510_s_at	GI_20336230-A	175199	24.2348	18.5655	23.3566	4.65219	3.05862	1.35794	1.65e-08	7.74693e-08	4.84e-40
5468	NM_138711	208510_s_at	GI_20336230-A	149085	24.2348	18.5655	23.3566	4.65219	3.05862	1.35794	1.65e-08	7.74693e-08	4.84e-40
5468	NM_015869	208510_s_at	GI_20336230-A	175199	24.2348	18.5655	23.3566	4.65219	3.05862	1.35794	1.65e-08	7.74693e-08	4.84e-40
5468	NM_015869	208510_s_at	GI_20336230-A	149085	24.2348	18.5655	23.3566	4.65219	3.05862	1.35794	1.65e-08	7.74693e-08	4.84e-40
5468	NM_138712	208510_s_at	GI_20336230-A	175199	24.2348	18.5655	23.3566	4.65219	3.05862	1.35794	1.65e-08	7.74693e-08	4.84e-40
5468	NM_138712	208510_s_at	GI_20336230-A	149085	24.2348	18.5655	23.3566	4.65219	3.05862	1.35794	1.65e-08	7.74693e-08	4.84e-40
5468	NM_005037	208510_s_at	GI_20336230-A	175199	24.2348	18.5655	23.3566	4.65219	3.05862	1.35794	1.65e-08	7.74693e-08	4.84e-40
444	NM_032468	210896_s_at	GI_14589859-I	102299	19.7218	20.4962	23.3129	3.63087	1.29656	1.79913	6.39e-08	3.82588e-08	5.63e-40
444	NM_032466	209135_at	GI_14589859-I	102299	19.2747	20.4962	23.3129	3.29845	1.29656	1.79913	7.73e-08	3.82588e-08	5.63e-40
444	NM_032466	209135_at	GI_14589859-I	46901	19.2747	20.4962	23.3129	3.29845	1.29656	1.79913	7.73e-08	3.82588e-08	5.63e-40
444	NM_032466	209135_at	GI_14589859-I	101572	19.2747	20.4962	23.3129	3.29845	1.29656	1.79913	7.73e-08	3.82588e-08	5.63e-40
444	NM_032466	209135_at	GI_14589859-I	149152	19.2747	20.4962	23.3129	3.29845	1.29656	1.79913	7.73e-08	3.82588e-08	5.63e-40
444	NM_032466	209135_at	GI_14589859-I	105515	19.2747	20.4962	23.3129	3.29845	1.29656	1.79913	7.73e-08	3.82588e-08	5.63e-40
444	NM_032468	210896_s_at	GI_14589859-I	101572	19.7218	20.4962	23.3129	3.63087	1.29656	1.79913	6.39e-08	3.82588e-08	5.63e-40
444	NM_032468	210896_s_at	GI_14589859-I	149152	19.7218	20.4962	23.3129	3.63087	1.29656	1.79913	6.39e-08	3.82588e-08	5.63e-40
444	NM_032466	209135_at	GI_14589859-I	105511	19.2747	20.4962	23.3129	3.29845	1.29656	1.79913	7.73e-08	3.82588e-08	5.63e-40
444	NM_032468	210896_s_at	GI_14589859-I	46901	19.7218	20.4962	23.3129	3.63087	1.29656	1.79913	6.39e-08	3.82588e-08	5.63e-40
444	NM_032468	210896_s_at	GI_14589859-I	105515	19.7218	20.4962	23.3129	3.63087	1.29656	1.79913	6.39e-08	3.82588e-08	5.63e-40
444	NM_032468	210896_s_at	GI_14589859-I	105511	19.7218	20.4962	23.3129	3.63087	1.29656	1.79913	6.39e-08	3.82588e-08	5.63e-40
349236	NM_182635	228891_at	GI_32699075-S	76529	-21.4256	-23.0771	-23.2978	-3.02133	-2.2517	-1.61751	3.41e-08	1.78055e-08	5.91e-40
1441	NM_156038	203591_s_at	GI_27437044-A	87078	-6.82142	-12.1005	-23.2629	-2.37257	-1.99031	-2.37279	0.000201741	2.23915e-06	6.66e-40
1441	NM_000760	1553297_a_at	GI_27437044-A	87078	-5.91856	-12.1005	-23.2629	-1.56613	-1.99031	-2.37279	0.000530104	2.23915e-06	6.66e-40
1441	NM_156039	1553297_a_at	GI_27437044-A	87078	-5.91856	-12.1005	-23.2629	-1.56613	-1.99031	-2.37279	0.000530104	2.23915e-06	6.66e-40
1441	NM_172313	1553297_a_at	GI_27437044-A	87078	-5.91856	-12.1005	-23.2629	-1.56613	-1.99031	-2.37279	0.000530104	2.23915e-06	6.66e-40
1601	NM_001343	201280_s_at	GI_4503250-S	152262	10.6623	21.6157	23.2479	5.50854	4.34931	1.82437	7.24e-06	2.53247e-08	6.97e-40
1601	NM_001343	201280_s_at	GI_4503250-S	90971	10.6623	21.6157	23.2479	5.50854	4.34931	1.82437	7.24e-06	2.53247e-08	6.97e-40
2055	NM_018941	219341_at	GI_31083052-S	134107	7.79104	6.33767	23.2486	1.83768	0.605723	0.971412	7.67e-05	0.000295921	6.97e-40
5579	NM_002738	209685_s_at	GI_40255270-S	98944	-7.87581	-10.4567	-23.169	-2.05933	-1.7376	-1.73038	7.07e-05	6.75957e-06	9.19e-40
4190	NM_005917	200978_at	GI_21735619-S	13074	13.7036	15.3223	23.1557	1.86614	1.822	1.81494	1.05e-06	3.46127e-07	9.6e-40
3801	NM_005550	209661_at	GI_19923320-S	11076	7.39368	17.4652	23.1461	1.16548	2.78177	0.920308	0.000113611	1.2053e-07	9.9e-40
4088	NM_005902	218284_at	GI_7661691-S	26619	-16.5469	-18.3996	-23.1282	-3.09155	-1.36007	-1.55139	2.42e-07	8.12578e-08	1.05e-39
4088	NM_005902	218284_at	GI_7661691-S	9939	-16.5469	-18.3996	-23.1282	-3.09155	-1.36007	-1.55139	2.42e-07	8.12578e-08	1.05e-39
5920	NM_004585	204070_at	GI_8051633-S	6569	-7.68307	-9.40495	-23.1141	-2.96491	-2.00767	-1.55611	8.51e-05	1.58652e-05	1.1e-39
126321	NM_174983	226516_at	GI_34222225-S	40444	6.42421	6.46212	23.0279	1.92604	1.91887	2.08782	0.000304483	0.000257985	1.47e-39
126321	NM_174983	226516_at	GI_34222225-S	85390	6.42421	6.46212	23.0279	1.92604	1.91887	2.08782	0.000304483	0.000257985	1.47e-39
9517	NM_004863	203128_at	GI_31881646-S	6943	-7.61229	-11.3691	-23.014	-1.51817	-0.918264	-1.43398	9.12e-05	3.56302e-06	1.54e-39
9517	NM_004863	203128_at	GI_31881646-S	114946	-7.61229	-11.3691	-23.014	-1.51817	-0.918264	-1.43398	9.12e-05	3.56302e-06	1.54e-39
9517	NM_004863	203128_at	GI_31881646-S	110063	-7.61229	-11.3691	-23.014	-1.51817	-0.918264	-1.43398	9.12e-05	3.56302e-06	1.54e-39
9517	NM_004863	203128_at	GI_31881646-S	114944	-7.61229	-11.3691	-23.014	-1.51817	-0.918264	-1.43398	9.12e-05	3.56302e-06	1.54e-39
2764	NM_004124	202543_s_at	GI_31795542-S	7531	5.9053	9.98117	23.0096	1.37138	0.881144	1.07828	0.000538006	9.86313e-06	1.56e-39
9559	NM_004896	201807_at	GI_17978518-S	10111	6.23564	10.4378	22.9896	0.907604	0.820796	1.05405	0.000369141	6.85954e-06	1.67e-39
127018	NM_138794	226851_at	GI_20270340-S	56679	5.96414	7.30035	22.9499	1.43816	1.0269	1.33421	0.000503026	0.000107025	1.91e-39
25780	NM_170672	205801_s_at	GI_7662333-A	24993	24.26	18.2895	22.9234	5.47278	1.135	2.12736	1.65e-08	8.47283e-08	2.09e-39
10645	NM_172226	212252_at	GI_27437022-A	101963	-8.42828	-5.69461	-22.9138	-1.53199	-0.91952	-1.39464	4.28e-05	0.000629309	2.15e-39
10645	NM_153499	212252_at	GI_27437022-A	181498	-8.42828	-5.69461	-22.9138	-1.53199	-0.91952	-1.39464	4.28e-05	0.000629309	2.15e-39
10645	NM_153500	212252_at	GI_27437022-A	101963	-8.42828	-5.69461	-22.9138	-1.53199	-0.91952	-1.39464	4.28e-05	0.000629309	2.15e-39
10645	NM_006549	212252_at	GI_27437022-A	181498	-8.42828	-5.69461	-22.9138	-1.53199	-0.91952	-1.39464	4.28e-05	0.000629309	2.15e-39
10645	NM_172216	212252_at	GI_27437022-A	181498	-8.42828	-5.69461	-22.9138	-1.53199	-0.91952	-1.39464	4.28e-05	0.000629309	2.15e-39
10645	NM_153499	212252_at	GI_27437022-A	101963	-8.42828	-5.69461	-22.9138	-1.53199	-0.91952	-1.39464	4.28e-05	0.000629309	2.15e-39
10645	NM_153500	212252_at	GI_27437022-A	181498	-8.42828	-5.69461	-22.9138	-1.53199	-0.91952	-1.39464	4.28e-05	0.000629309	2.15e-39
10645	NM_172216	212252_at	GI_27437022-A	101963	-8.42828	-5.69461	-22.9138	-1.53199	-0.91952	-1.39464	4.28e-05	0.000629309	2.15e-39
10645	NM_172226	212252_at	GI_27437022-A	181498	-8.42828	-5.69461	-22.9138	-1.53199	-0.91952	-1.39464	4.28e-05	0.000629309	2.15e-39
10645	NM_006549	212252_at	GI_27437022-A	101963	-8.42828	-5.69461	-22.9138	-1.53199	-0.91952	-1.39464	4.28e-05	0.000629309	2.15e-39
2203	NM_000507	209696_at	GI_16579887-S	120872	17.9182	15.5156	22.8893	2.80927	2.48892	2.89695	1.3e-07	3.10634e-07	2.34e-39
51296	NM_016582	219593_at	GI_7706116-S	31120	6.64321	12.3439	22.8848	1.36501	1.50917	1.11251	0.000243056	1.92422e-06	2.37e-39
25932	NM_013943	201560_at	GI_7330334-S	18816	9.79321	12.1103	22.8723	1.28974	0.94434	1.38583	1.38e-05	2.23221e-06	2.47e-39
10678	NM_006577	219326_s_at	GI_15451863-A	174897	9.22761	14.7394	22.855	2.55314	1.20523	1.76005	2.17e-05	4.57104e-07	2.62e-39
10678	NM_033252	222870_s_at	GI_15451863-A	174897	16.8364	14.7394	22.855	2.47586	1.20523	1.76005	2.16e-07	4.57104e-07	2.62e-39
146225	NM_144673	229967_at	GI_31563435-S	129823	-6.06014	-5.87404	-22.7585	-1.31203	-0.558966	-1.61474	0.000452216	0.000503262	3.7e-39
79887	NM_024829	218454_at	GI_42476014-S	43620	-5.38475	-11.8799	-22.7522	-1.0874	-1.14344	-1.4938	0.000991394	2.61006e-06	3.77e-39
28232	NM_013272	219229_at	GI_7706713-S	21740	-9.3505	-7.83166	-22.7331	-1.54459	-0.646752	-1.10695	1.96e-05	6.29275e-05	4.01e-39
23287	NM_015239	204500_s_at	GI_7662451-S	23320	-10.8309	-14.0565	-22.7225	-1.98566	-1.33497	-1.26739	6.41e-06	6.60497e-07	4.15e-39
2359	NM_002030	230422_at	GI_38455412-S	94930	24.2892	37.9939	22.6722	4.74874	3.25767	1.86274	1.65e-08	4.69785e-10	4.92e-39
56905	NM_015492	204494_s_at	hmm3998-S	112205	-12.7611	-34.812	-22.6724	-2.56644	-2.82732	-2.41298	1.91e-06	7.54848e-10	4.92e-39
307	NM_001153	201302_at	GI_4809272-S	89199	5.47834	10.6994	22.6652	1.12553	0.88287	1.25336	0.000893071	5.71706e-06	5.03e-39
4094	NM_001031804	1566324_a_at	GI_5453735-S	10772	9.27943	16.6142	22.6595	2.86932	2.02793	1.91376	2.08e-05	1.8076e-07	5.12e-39
4094	NM_005360	206363_at	GI_5453735-S	146116	12.7034	16.6142	22.6595	3.68326	2.02793	1.91376	1.97e-06	1.8076e-07	5.12e-39
4094	NM_001031804	1566324_a_at	GI_5453735-S	147010	9.27943	16.6142	22.6595	2.86932	2.02793	1.91376	2.08e-05	1.8076e-07	5.12e-39
4094	NM_001031804	1566324_a_at	GI_5453735-S	146116	9.27943	16.6142	22.6595	2.86932	2.02793	1.91376	2.08e-05	1.8076e-07	5.12e-39
4094	NM_005360	206363_at	GI_5453735-S	147010	12.7034	16.6142	22.6595	3.68326	2.02793	1.91376	1.97e-06	1.8076e-07	5.12e-39
4094	NM_005360	206363_at	GI_5453735-S	10772	12.7034	16.6142	22.6595	3.68326	2.02793	1.91376	1.97e-06	1.8076e-07	5.12e-39
4033	NM_006152	35974_at	GI_42789728-S	13349	-6.39398	-8.79961	-22.5484	-1.54205	-0.981092	-1.2548	0.000314212	2.61579e-05	7.62e-39
4033	NM_006152	35974_at	GI_42789728-S	13353	-6.39398	-8.79961	-22.5484	-1.54205	-0.981092	-1.2548	0.000314212	2.61579e-05	7.62e-39
4033	NM_006152	35974_at	GI_42789728-S	13351	-6.39398	-8.79961	-22.5484	-1.54205	-0.981092	-1.2548	0.000314212	2.61579e-05	7.62e-39
6678	NM_003118	212667_at	GI_4507170-S	97923	19.7625	28.3698	22.5128	5.17962	4.68339	3.51229	6.33e-08	2.97224e-09	8.64e-39
84617	NM_032525	209191_at	GI_14210535-S	46964	16.5878	11.7895	22.511	2.96228	1.70075	2.40393	2.39e-07	2.74825e-06	8.67e-39
2632	NM_000158	203282_at	GI_4557618-S	89415	7.59836	6.70253	22.5011	1.33191	0.802948	1.16277	9.27e-05	0.0001986	8.96e-39
64116	NM_022154	219869_s_at	GI_24586664-S	40807	8.43192	10.4896	22.4919	3.17485	1.71709	2.91123	4.28e-05	6.61962e-06	9.23e-39
151306	NM_170699	1552501_a_at	GI_24850108-S	146669	-12.0069	-18.8491	-22.4771	-3.16328	-3.01235	-1.17121	2.98e-06	6.87336e-08	9.71e-39
79042	NM_024075	218132_s_at	GI_13129061-S	41392	-6.39776	-8.82756	-22.4487	-0.950001	-0.813265	-1.02967	0.000313502	2.55928e-05	1.07e-38
388962	NM_212552	227291_s_at	GI_37546946-S	81939	13.2834	9.45264	22.4454	2.89766	1.43312	1.61048	1.34e-06	1.53176e-05	1.08e-38
528	NM_001007254	226463_at	GI_19913430-S	134784	11.6941	19.6369	22.3153	1.43629	1.3157	1.72291	3.65e-06	4.90102e-08	1.72e-38
528	NM_001695	226463_at	GI_19913430-S	134784	11.6941	19.6369	22.3153	1.43629	1.3157	1.72291	3.65e-06	4.90102e-08	1.72e-38
1979	NM_004096	208770_s_at	GI_31542585-S	7493	-7.39893	-8.2898	-22.2658	-1.20636	-1.0082	-1.11398	0.000113085	4.08148e-05	2.05e-38
81894	NM_031212	223192_at	GI_19923633-S	134825	-6.85515	-9.31377	-22.265	-0.934753	-1.07175	-0.820625	0.000195042	1.71539e-05	2.05e-38
81894	NM_031212	223192_at	GI_19923633-S	158568	-6.85515	-9.31377	-22.265	-0.934753	-1.07175	-0.820625	0.000195042	1.71539e-05	2.05e-38
56672	NM_182901	219953_s_at	GI_21361869-A	33571	5.0821	14.7575	22.2629	1.22157	1.20152	1.41628	0.00144174	4.5314e-07	2.06e-38
56672	NM_182901	219953_s_at	GI_21361869-A	33571	5.0821	11.3063	22.2629	1.22157	1.02891	1.41628	0.00144174	3.72972e-06	2.06e-38
56672	NM_020642	242515_x_at	GI_21361869-I	33571	10.3888	14.7575	22.2629	1.46114	1.20152	1.41628	8.64e-06	4.5314e-07	2.06e-38
56672	NM_020642	242515_x_at	GI_21361869-I	33571	10.3888	11.3063	22.2629	1.46114	1.02891	1.41628	8.64e-06	3.72972e-06	2.06e-38
56672	NM_182901	219953_s_at	GI_21361869-A	138236	5.0821	14.7575	22.2629	1.22157	1.20152	1.41628	0.00144174	4.5314e-07	2.06e-38
56672	NM_182901	219953_s_at	GI_21361869-A	138236	5.0821	11.3063	22.2629	1.22157	1.02891	1.41628	0.00144174	3.72972e-06	2.06e-38
56672	NM_020642	242515_x_at	GI_21361869-I	138236	10.3888	14.7575	22.2629	1.46114	1.20152	1.41628	8.64e-06	4.5314e-07	2.06e-38
56672	NM_020642	242515_x_at	GI_21361869-I	138236	10.3888	11.3063	22.2629	1.46114	1.02891	1.41628	8.64e-06	3.72972e-06	2.06e-38
5911	NM_021033	225585_at	GI_31377551-S	33842	8.49285	8.74534	22.2249	2.13935	1.42271	1.54328	4.07e-05	2.73542e-05	2.36e-38
23387	NM_025164	213034_at	GI_39812204-S	110955	-18.3163	-20.6459	-22.1515	-2.07892	-1.59687	-1.22782	1.11e-07	3.69267e-08	3.08e-38
5037	NM_002567	210825_s_at	GI_38016928-S	97200	8.45894	14.9936	22.1491	2.35351	2.33839	1.52972	4.18e-05	3.98532e-07	3.1e-38
5452	NM_002698	211771_s_at	GI_4505958-S	149383	-10.1901	-14.7269	-22.096	-1.19841	-1.38394	-2.17068	1e-05	4.58016e-07	3.75e-38
5452	NM_002698	211771_s_at	GI_4505958-S	136732	-10.1901	-14.7269	-22.096	-1.19841	-1.38394	-2.17068	1e-05	4.58016e-07	3.75e-38
5452	NM_002698	211771_s_at	GI_4505958-S	152772	-10.1901	-14.7269	-22.096	-1.19841	-1.38394	-2.17068	1e-05	4.58016e-07	3.75e-38
5452	NM_002698	211771_s_at	GI_4505958-S	152470	-10.1901	-14.7269	-22.096	-1.19841	-1.38394	-2.17068	1e-05	4.58016e-07	3.75e-38
2934	NM_000177	200696_s_at	GI_38044287-A	86277	20.6765	19.9422	22.0795	3.57748	3.4912	2.50155	4.24e-08	4.34633e-08	3.97e-38
2934	NM_198252	200696_s_at	GI_38044287-A	155844	20.6765	19.9422	22.0795	3.57748	3.4912	2.50155	4.24e-08	4.34633e-08	3.97e-38
2934	NM_198252	200696_s_at	GI_38044287-A	86277	20.6765	19.9422	22.0795	3.57748	3.4912	2.50155	4.24e-08	4.34633e-08	3.97e-38
2934	NM_000177	200696_s_at	GI_38044287-A	155844	20.6765	19.9422	22.0795	3.57748	3.4912	2.50155	4.24e-08	4.34633e-08	3.97e-38
9956	NM_006043	219697_at	GI_5174462-S	10094	30.2613	15.6215	22.0289	5.3689	2.07518	2.86671	3.13e-09	2.94897e-07	4.77e-38
80255	NM_025181	225872_at	GI_21361958-S	45676	11.4239	9.83453	22.011	2.14353	0.662146	1.1225	4.24e-06	1.1219e-05	5.08e-38
113675	NM_138432	228274_at	GI_34147537-S	54924	11.6743	8.669	21.9848	2.25066	1.8892	1.22053	3.66e-06	2.90456e-05	5.58e-38
64127	NM_022162	220066_at	GI_11545911-S	37569	-9.11802	-10.6841	-21.9813	-2.47041	-1.43473	-2.16161	2.41e-05	5.75381e-06	5.63e-38
201176	NM_199282	225618_at	GI_40548321-S	79179	-10.4432	-15.7919	-21.9496	-2.38198	-2.26948	-1.85218	8.35e-06	2.68269e-07	6.29e-38
201176	NM_199282	225618_at	GI_40548321-S	182674	-10.4432	-15.7919	-21.9496	-2.38198	-2.26948	-1.85218	8.35e-06	2.68269e-07	6.29e-38
8544	NM_003662	207469_s_at	GI_4505822-S	100148	16.4265	15.0806	21.9358	4.6404	1.48166	1.87534	2.52e-07	3.86961e-07	6.59e-38
8544	NM_001018109	207469_s_at	GI_4505822-S	100148	16.4265	15.0806	21.9358	4.6404	1.48166	1.87534	2.52e-07	3.86961e-07	6.59e-38
26128	NM_015634	212453_at	GI_24308112-S	26826	19.6376	9.56617	21.8894	2.66906	0.738103	1.50475	6.54e-08	1.40835e-05	7.78e-38
80342	NM_025228	205804_s_at	GI_13435126-S	44132	-23.6636	-24.6446	-21.8724	-2.9857	-1.86231	-1.36693	1.87e-08	9.71097e-09	8.26e-38
8863	NM_016831	221045_s_at	GI_8567387-S	27916	8.80814	9.74925	21.8695	2.74475	1.18917	1.49512	3.12e-05	1.20841e-05	8.32e-38
5873	NM_004580	209515_s_at	GI_34485710-A	6557	-12.133	-13.8674	-21.8638	-2.22364	-1.74729	-1.07512	2.77e-06	7.44787e-07	8.47e-38
5873	NM_183236	209515_s_at	GI_34485710-A	6557	-12.133	-13.8674	-21.8638	-2.22364	-1.74729	-1.07512	2.77e-06	7.44787e-07	8.47e-38
5873	NM_183234	209515_s_at	GI_34485710-A	6557	-12.133	-13.8674	-21.8638	-2.22364	-1.74729	-1.07512	2.77e-06	7.44787e-07	8.47e-38
5873	NM_183235	209515_s_at	GI_34485710-A	6557	-12.133	-13.8674	-21.8638	-2.22364	-1.74729	-1.07512	2.77e-06	7.44787e-07	8.47e-38
38	NM_000019	205412_at	GI_31563501-S	83347	8.40197	11.6065	21.8618	1.39993	1.14857	1.4013	4.39e-05	3.05189e-06	8.51e-38
5732	NM_000956	206631_at	GI_31881629-S	87351	-14.2879	-10.8619	-21.8532	-2.14099	-1.01264	-1.53324	7.57e-07	5.20131e-06	8.76e-38
25874	NM_015415	202427_s_at	GI_7661601-S	26628	6.86775	15.2098	21.8453	1.23445	0.951653	1.28262	0.000192631	3.64462e-07	8.99e-38
1475	NM_005213	204971_at	GI_20357561-S	12149	-8.0086	-8.98385	-21.8049	-1.28309	-1.5781	-1.76958	6.23e-05	2.22777e-05	1.04e-37
22936	NM_012081	226099_at	GI_34222159-S	21259	13.3898	11.4472	21.727	2.85329	1.45065	2.01175	1.26e-06	3.41278e-06	1.38e-37
22936	NM_012081	226099_at	GI_34222159-S	158060	13.3898	11.4472	21.727	2.85329	1.45065	2.01175	1.26e-06	3.41278e-06	1.38e-37
55884	NM_018639	201760_s_at	GI_32484989-S	32710	9.97501	11.2984	21.6505	1.29506	1.04293	1.20842	1.19e-05	3.74835e-06	1.81e-37
283897	NM_175900	1559584_a_at	GI_31342260-S	69678	-7.33781	-8.82303	-21.6279	-1.85126	-0.572922	-1.47111	0.000119924	2.5657e-05	1.96e-37
51097	NM_016002	201826_s_at	GI_7705766-S	130681	9.06918	6.90379	21.5893	1.51619	0.608159	1.48193	2.51e-05	0.000160821	2.25e-37
4033	NM_006152	35974_at	GI_42789728-S	13349	-6.39398	-8.79961	-21.5477	-1.54205	-0.981092	-1.08532	0.000314212	2.61579e-05	2.61e-37
4033	NM_006152	35974_at	GI_42789728-S	13353	-6.39398	-8.79961	-21.5477	-1.54205	-0.981092	-1.08532	0.000314212	2.61579e-05	2.61e-37
4033	NM_006152	35974_at	GI_42789728-S	13351	-6.39398	-8.79961	-21.5477	-1.54205	-0.981092	-1.08532	0.000314212	2.61579e-05	2.61e-37
822	NM_001747	201850_at	GI_4502560-S	94534	8.22698	17.3931	21.5464	2.1495	2.59309	2.31522	5.12e-05	1.24282e-07	2.62e-37
51108	NM_016025	222447_at	GI_19923448-S	134945	-9.69731	-6.27431	-21.5429	-1.89975	-0.588079	-1.4424	1.48e-05	0.000315887	2.64e-37
51108	NM_016025	222447_at	GI_19923448-S	148263	-9.69731	-6.27431	-21.5429	-1.89975	-0.588079	-1.4424	1.48e-05	0.000315887	2.64e-37
1958	NM_001964	201694_s_at	GI_31317226-S	94820	-6.31971	-11.3743	-21.4831	-2.65434	-2.63453	-3.19833	0.000338216	3.55423e-06	3.29e-37
27163	NM_014435	214765_s_at	GI_30794501-S	77857	-5.61936	-10.8456	-21.3932	-1.34792	-1.14306	-1.25726	0.000758796	5.23151e-06	4.58e-37
84888	NM_032802	226353_at	GI_21314754-S	50254	8.28889	10.1646	21.3711	1.26711	1.00022	1.03801	4.87e-05	8.50651e-06	4.96e-37
8613	NM_003713	212230_at	GI_29171741-A	3876	30.2279	12.0792	21.3546	5.41196	1.01389	1.82798	3.13e-09	2.27414e-06	5.26e-37
8613	NM_177414	212230_at	GI_29171741-A	3876	30.2279	12.0792	21.3546	5.41196	1.01389	1.82798	3.13e-09	2.27414e-06	5.26e-37
53829	NM_176894	220005_at	GI_29171722-A	39561	-9.67403	-16.5605	-21.3322	-3.93851	-2.7653	-1.70703	1.51e-05	1.84856e-07	5.71e-37
53829	NM_023914	220005_at	GI_29171722-A	39561	-9.67403	-16.5605	-21.3322	-3.93851	-2.7653	-1.70703	1.51e-05	1.84856e-07	5.71e-37
7433	NM_004624	205019_s_at	GI_15619005-S	6632	-7.83456	-14.9659	-21.306	-1.75863	-1.94613	-1.31328	7.37e-05	4.02829e-07	6.26e-37
9459	NM_004840	209539_at	GI_22027524-S	8514	-6.9281	-8.60887	-21.2928	-1.14396	-1.19765	-1.21903	0.000180832	3.05689e-05	6.56e-37
22898	NM_014957	212975_at	GI_37552485-S	205	-8.79487	-7.98822	-21.289	-1.55208	-1.22446	-1.30043	3.17e-05	5.40212e-05	6.64e-37
55277	NM_018291	219718_at	GI_21361729-S	32333	9.53051	7.76719	21.2497	2.0102	0.841645	1.7317	1.7e-05	6.72693e-05	7.67e-37
1622	NM_020548	202428_x_at	GI_24475624-S	33557	11.3075	15.8255	21.2324	1.38277	1.58541	2.41581	4.54e-06	2.641e-07	8.17e-37
5176	NM_002615	202283_at	GI_39725933-S	95673	10.7206	5.62923	21.2097	2.96197	0.844358	2.11264	6.97e-06	0.000677495	8.87e-37
6827	NM_003168	201484_at	GI_4507310-S	96433	-5.83652	-7.44137	-21.1599	-0.790165	-0.538733	-0.531424	0.00057966	9.38916e-05	1.07e-36
5728	NM_000314	211711_s_at	GI_38505204-S	162605	-7.27047	-13.1987	-21.1556	-1.40398	-1.27624	-1.40064	0.000127983	1.11936e-06	1.08e-36
5728	NM_000314	211711_s_at	GI_38505204-S	3662	-7.27047	-13.1987	-21.1556	-1.40398	-1.27624	-1.40064	0.000127983	1.11936e-06	1.08e-36
23761	NM_014338	202392_s_at	GI_34147578-S	20862	-5.64378	-10.9657	-21.1468	-0.947405	-0.790342	-0.870963	0.000735164	4.81244e-06	1.12e-36
7280	NM_001069	204141_at	GI_4507728-S	90629	14.2768	11.731	21.0827	4.87499	2.14057	1.94042	7.57e-07	2.84181e-06	1.41e-36
7280	NM_001069	204141_at	GI_4507728-S	178479	14.2768	11.731	21.0827	4.87499	2.14057	1.94042	7.57e-07	2.84181e-06	1.41e-36
22934	NM_144563	212973_at	GI_21389336-S	56940	-5.42729	-11.2684	-21.0674	-1.19862	-0.752138	-1.00705	0.00094584	3.84311e-06	1.49e-36
23593	NM_014320	203430_at	GI_41393567-S	20825	-11.9295	-10.7437	-21.0415	-1.75344	-1.30722	-0.805196	3.15e-06	5.58469e-06	1.64e-36
23191	NM_014608	208923_at	GI_24307968-S	22658	7.054	7.49176	21.0348	1.02296	1.64401	1.64299	0.00015877	8.91869e-05	1.68e-36
23191	NM_001033028	208923_at	GI_24307968-S	22658	7.054	7.49176	21.0348	1.02296	1.64401	1.64299	0.00015877	8.91869e-05	1.68e-36
5728	NM_000314	211711_s_at	GI_38505204-S	162605	-7.27047	-13.1987	-21.0228	-1.40398	-1.27624	-1.162	0.000127983	1.11936e-06	1.75e-36
5728	NM_000314	211711_s_at	GI_38505204-S	3662	-7.27047	-13.1987	-21.0228	-1.40398	-1.27624	-1.162	0.000127983	1.11936e-06	1.75e-36
10253	NM_005842	204011_at	GI_22209007-S	12979	21.116	13.1669	21.0222	5.35858	2.07732	2.10911	3.75e-08	1.13253e-06	1.75e-36
10912	NM_006705	204121_at	GI_9790905-S	17246	9.98964	9.35158	20.9949	1.83029	1.16237	1.68117	1.18e-05	1.65743e-05	1.94e-36
220002	NM_153611	224735_at	GI_40255159-S	64672	6.85645	12.3609	20.9742	1.61234	1.3976	1.61521	0.00019487	1.90771e-06	2.09e-36
5800	NM_030669	208121_s_at	GI_13677215-A	101238	11.8593	11.5203	20.9665	2.4781	1.24589	1.24246	3.27e-06	3.24633e-06	2.14e-36
5800	NM_030670	208121_s_at	GI_13677215-A	101238	11.8593	11.5203	20.9665	2.4781	1.24589	1.24246	3.27e-06	3.24633e-06	2.14e-36
5800	NM_030671	208121_s_at	GI_13677215-A	101238	11.8593	11.5203	20.9665	2.4781	1.24589	1.24246	3.27e-06	3.24633e-06	2.14e-36
5800	NM_030668	208121_s_at	GI_13677215-A	101238	11.8593	11.5203	20.9665	2.4781	1.24589	1.24246	3.27e-06	3.24633e-06	2.14e-36
5800	NM_030667	208121_s_at	GI_13677215-A	101238	11.8593	11.5203	20.9665	2.4781	1.24589	1.24246	3.27e-06	3.24633e-06	2.14e-36
5800	NM_002848	208121_s_at	GI_13677215-A	101238	11.8593	11.5203	20.9665	2.4781	1.24589	1.24246	3.27e-06	3.24633e-06	2.14e-36
6767	NM_003932	208667_s_at	GI_21237722-S	4178	8.06903	9.35791	20.9655	1.04934	0.574407	0.885319	5.92e-05	1.65065e-05	2.14e-36
6767	NM_003932	208667_s_at	GI_21237722-S	61971	8.06903	9.35791	20.9655	1.04934	0.574407	0.885319	5.92e-05	1.65065e-05	2.14e-36
34	NM_000016	202502_at	GI_21327681-S	84664	9.28859	14.4966	20.9213	1.25119	0.955483	1.28582	2.06e-05	5.20902e-07	2.51e-36
11034	NM_006870	201022_s_at	GI_6466447-S	14330	9.86522	9.4916	20.8927	1.52999	0.960193	1.39147	1.31e-05	1.48141e-05	2.79e-36
11034	NM_001011546	201022_s_at	GI_6466447-S	14330	9.86522	9.4916	20.8927	1.52999	0.960193	1.39147	1.31e-05	1.48141e-05	2.79e-36
91522	NM_173465	229168_at	GI_29725623-S	77105	10.1695	15.606	20.8613	1.81157	1.85878	2.38004	1.02e-05	2.96504e-07	3.14e-36
353514	NM_181879	1555634_a_at	GI_32895360-A	178481	-3.44196	-14.4517	-20.8436	-0.48512	-2.21283	-2.31121	0.0139198	5.28906e-07	3.35e-36
353514	NM_181879	1555634_a_at	GI_32895360-A	178481	-3.44196	-0.787298	-20.8436	-0.48512	-0.0516801	-2.31121	0.0139198	0.543304	3.35e-36
353514	NM_181879	1555634_a_at	GI_32895360-A	178481	-3.44196	-18.7082	-20.8436	-0.48512	-2.75	-2.31121	0.0139198	7.25805e-08	3.35e-36
353514	NM_181985	215838_at	GI_32895360-A	54032	-6.65213	-14.4517	-20.8436	-2.38498	-2.21283	-2.31121	0.000240726	5.28906e-07	3.35e-36
353514	NM_181985	215838_at	GI_32895360-A	54032	-6.65213	-0.787298	-20.8436	-2.38498	-0.0516801	-2.31121	0.000240726	0.543304	3.35e-36
353514	NM_181985	215838_at	GI_32895360-A	54032	-6.65213	-18.7082	-20.8436	-2.38498	-2.75	-2.31121	0.000240726	7.25805e-08	3.35e-36
353514	NM_181985	215838_at	GI_32895360-A	178481	-6.65213	-14.4517	-20.8436	-2.38498	-2.21283	-2.31121	0.000240726	5.28906e-07	3.35e-36
353514	NM_181985	215838_at	GI_32895360-A	178481	-6.65213	-0.787298	-20.8436	-2.38498	-0.0516801	-2.31121	0.000240726	0.543304	3.35e-36
353514	NM_181985	215838_at	GI_32895360-A	178481	-6.65213	-18.7082	-20.8436	-2.38498	-2.75	-2.31121	0.000240726	7.25805e-08	3.35e-36
353514	NM_181986	1555634_a_at	GI_32895364-I	54032	-3.44196	-14.4517	-20.8436	-0.48512	-2.21283	-2.31121	0.0139198	5.28906e-07	3.35e-36
353514	NM_181986	1555634_a_at	GI_32895364-I	54032	-3.44196	-0.787298	-20.8436	-0.48512	-0.0516801	-2.31121	0.0139198	0.543304	3.35e-36
353514	NM_181986	1555634_a_at	GI_32895364-I	54032	-3.44196	-18.7082	-20.8436	-0.48512	-2.75	-2.31121	0.0139198	7.25805e-08	3.35e-36
353514	NM_181879	1555634_a_at	GI_32895360-A	54032	-3.44196	-14.4517	-20.8436	-0.48512	-2.21283	-2.31121	0.0139198	5.28906e-07	3.35e-36
353514	NM_181879	1555634_a_at	GI_32895360-A	54032	-3.44196	-0.787298	-20.8436	-0.48512	-0.0516801	-2.31121	0.0139198	0.543304	3.35e-36
353514	NM_181879	1555634_a_at	GI_32895360-A	54032	-3.44196	-18.7082	-20.8436	-0.48512	-2.75	-2.31121	0.0139198	7.25805e-08	3.35e-36
353514	NM_021250	215838_at	GI_32895366-I	54032	-6.65213	-14.4517	-20.8436	-2.38498	-2.21283	-2.31121	0.000240726	5.28906e-07	3.35e-36
353514	NM_021250	215838_at	GI_32895366-I	54032	-6.65213	-0.787298	-20.8436	-2.38498	-0.0516801	-2.31121	0.000240726	0.543304	3.35e-36
353514	NM_021250	215838_at	GI_32895366-I	54032	-6.65213	-18.7082	-20.8436	-2.38498	-2.75	-2.31121	0.000240726	7.25805e-08	3.35e-36
353514	NM_021250	215838_at	GI_32895366-I	178481	-6.65213	-14.4517	-20.8436	-2.38498	-2.21283	-2.31121	0.000240726	5.28906e-07	3.35e-36
353514	NM_021250	215838_at	GI_32895366-I	178481	-6.65213	-0.787298	-20.8436	-2.38498	-0.0516801	-2.31121	0.000240726	0.543304	3.35e-36
353514	NM_021250	215838_at	GI_32895366-I	178481	-6.65213	-18.7082	-20.8436	-2.38498	-2.75	-2.31121	0.000240726	7.25805e-08	3.35e-36
353514	NM_181986	1555634_a_at	GI_32895364-I	178481	-3.44196	-14.4517	-20.8436	-0.48512	-2.21283	-2.31121	0.0139198	5.28906e-07	3.35e-36
353514	NM_181986	1555634_a_at	GI_32895364-I	178481	-3.44196	-0.787298	-20.8436	-0.48512	-0.0516801	-2.31121	0.0139198	0.543304	3.35e-36
353514	NM_181986	1555634_a_at	GI_32895364-I	178481	-3.44196	-18.7082	-20.8436	-0.48512	-2.75	-2.31121	0.0139198	7.25805e-08	3.35e-36
8473	NM_181672	209240_at	GI_32307149-A	150009	-6.49964	-6.90314	-20.8353	-0.987751	-0.896722	-1.08751	0.000280747	0.000160837	3.45e-36
8473	NM_181672	209240_at	GI_32307149-A	98560	-6.49964	-6.90314	-20.8353	-0.987751	-0.896722	-1.08751	0.000280747	0.000160837	3.45e-36
8473	NM_181673	209240_at	GI_32307149-A	98560	-6.49964	-6.90314	-20.8353	-0.987751	-0.896722	-1.08751	0.000280747	0.000160837	3.45e-36
8473	NM_003605	209240_at	GI_32307149-A	150009	-6.49964	-6.90314	-20.8353	-0.987751	-0.896722	-1.08751	0.000280747	0.000160837	3.45e-36
8473	NM_003605	209240_at	GI_32307149-A	98560	-6.49964	-6.90314	-20.8353	-0.987751	-0.896722	-1.08751	0.000280747	0.000160837	3.45e-36
8473	NM_181673	209240_at	GI_32307149-A	150009	-6.49964	-6.90314	-20.8353	-0.987751	-0.896722	-1.08751	0.000280747	0.000160837	3.45e-36
10651	NM_001006635	203517_at	GI_5729936-S	13886	6.27823	10.7193	20.8347	1.66192	0.762316	0.86828	0.000354323	5.66477e-06	3.45e-36
10651	NM_006554	203517_at	GI_5729936-S	13886	6.27823	10.7193	20.8347	1.66192	0.762316	0.86828	0.000354323	5.66477e-06	3.45e-36
23788	NM_014342	222403_at	GI_40254847-S	19261	8.02812	12.5418	20.7921	1.20336	1.06628	0.722938	6.15e-05	1.68831e-06	4.03e-36
302	NM_001002858	213503_x_at	GI_4757755-S	132294	5.88385	9.13003	20.7903	0.828769	1.41055	1.86275	0.000549844	1.96996e-05	4.04e-36
302	NM_001002857	210427_x_at	GI_4757755-S	132294	6.38492	9.13003	20.7903	0.853734	1.41055	1.86275	0.000317389	1.96996e-05	4.04e-36
302	NM_001002857	210427_x_at	GI_4757755-S	7407	6.38492	9.13003	20.7903	0.853734	1.41055	1.86275	0.000317389	1.96996e-05	4.04e-36
302	NM_001002858	213503_x_at	GI_4757755-S	7407	5.88385	9.13003	20.7903	0.828769	1.41055	1.86275	0.000549844	1.96996e-05	4.04e-36
302	NM_004039	213503_x_at	GI_4757755-S	7407	5.88385	9.13003	20.7903	0.828769	1.41055	1.86275	0.000549844	1.96996e-05	4.04e-36
302	NM_004039	213503_x_at	GI_4757755-S	132294	5.88385	9.13003	20.7903	0.828769	1.41055	1.86275	0.000549844	1.96996e-05	4.04e-36
81786	NM_033342	223694_at	GI_44680120-I	47667	-8.49673	-6.0098	-20.7846	-1.39547	-0.408168	-1.16116	4.06e-05	0.000429281	4.12e-36
23179	NM_015149	209568_s_at	GI_20127535-S	24841	20.0859	25.7372	20.7636	3.67491	3.00788	2.16977	5.51e-08	6.66249e-09	4.45e-36
4000	NM_005572	1554600_s_at	GI_27436944-I	11107	8.51118	14.3522	20.6692	3.0251	2.60054	1.63544	4.03e-05	5.6207e-07	6.34e-36
4000	NM_005572	1554600_s_at	GI_27436944-I	11107	8.51118	11.5301	20.6692	3.0251	3.00444	1.63544	4.03e-05	3.22801e-06	6.34e-36
4000	NM_170707	212089_at	GI_27436944-A	11107	4.5267	14.3522	20.6692	0.942526	2.60054	1.63544	0.00298966	5.6207e-07	6.34e-36
4000	NM_170707	212089_at	GI_27436944-A	11107	4.5267	11.5301	20.6692	0.942526	3.00444	1.63544	0.00298966	3.22801e-06	6.34e-36
4000	NM_170708	212089_at	GI_27436944-A	11107	4.5267	14.3522	20.6692	0.942526	2.60054	1.63544	0.00298966	5.6207e-07	6.34e-36
4000	NM_170708	212089_at	GI_27436944-A	11107	4.5267	11.5301	20.6692	0.942526	3.00444	1.63544	0.00298966	3.22801e-06	6.34e-36
1376	NM_000098	204264_at	GI_4503022-S	86167	5.57813	10.6305	20.5994	0.941633	0.88362	0.936327	0.000790384	5.96705e-06	8.19e-36
81603	NM_030912	221012_s_at	GI_13569865-S	44380	-8.66681	-10.5546	-20.5902	-1.14873	-1.06359	-0.990211	3.54e-05	6.33931e-06	8.44e-36
7078	NM_000362	201150_s_at	GI_21536431-S	88100	22.3986	12.8587	20.5745	5.19345	2.54215	3.09526	2.66e-08	1.38704e-06	8.95e-36
10326	NM_006065	206934_at	GI_5174678-S	14822	-12.5444	-13.1856	-20.5557	-2.17227	-1.10573	-1.14175	2.14e-06	1.11948e-06	9.59e-36
50865	NM_015987	218450_at	GI_20336760-S	158746	6.99558	6.30093	20.5528	1.0641	0.737914	1.20354	0.000168934	0.000307076	9.68e-36
50865	NM_015987	218450_at	GI_20336760-S	25488	6.99558	6.30093	20.5528	1.0641	0.737914	1.20354	0.000168934	0.000307076	9.68e-36
51382	NM_015994	208898_at	GI_19913437-S	25500	11.6804	13.2681	20.5491	1.4667	1.33622	1.19743	3.66e-06	1.08039e-06	9.76e-36
4783	NM_005384	203574_at	GI_4885516-S	12379	-11.3726	-8.64413	-20.5474	-2.14911	-1.39299	-1.84936	4.36e-06	2.96213e-05	9.81e-36
10402	NM_006100	213355_at	GI_31377787-S	16419	6.41395	7.31129	20.5185	1.30132	0.704062	0.966422	0.00030813	0.000106004	1.09e-35
10287	NM_005873	204336_s_at	GI_5031704-S	9886	-6.71532	-9.39668	-20.4998	-0.97194	-0.955774	-1.32213	0.000225782	1.594e-05	1.17e-35
302	NM_001002858	213503_x_at	GI_4757755-S	132294	5.88385	9.13003	20.4958	0.828769	1.41055	1.92637	0.000549844	1.96996e-05	1.18e-35
302	NM_001002857	210427_x_at	GI_4757755-S	132294	6.38492	9.13003	20.4958	0.853734	1.41055	1.92637	0.000317389	1.96996e-05	1.18e-35
302	NM_001002857	210427_x_at	GI_4757755-S	7407	6.38492	9.13003	20.4958	0.853734	1.41055	1.92637	0.000317389	1.96996e-05	1.18e-35
302	NM_001002858	213503_x_at	GI_4757755-S	7407	5.88385	9.13003	20.4958	0.828769	1.41055	1.92637	0.000549844	1.96996e-05	1.18e-35
302	NM_004039	213503_x_at	GI_4757755-S	7407	5.88385	9.13003	20.4958	0.828769	1.41055	1.92637	0.000549844	1.96996e-05	1.18e-35
302	NM_004039	213503_x_at	GI_4757755-S	132294	5.88385	9.13003	20.4958	0.828769	1.41055	1.92637	0.000549844	1.96996e-05	1.18e-35
170591	NM_130772	1554876_a_at	GI_18640743-S	54568	-8.63886	-14.5169	-20.4912	-2.08932	-1.2434	-0.975032	3.62e-05	5.18976e-07	1.2e-35
63875	NM_022061	222216_s_at	GI_27477130-S	40664	5.50818	7.38024	20.4689	1.09932	1.12168	1.04927	0.000860549	9.98832e-05	1.3e-35
221895	NM_175061	225798_at	GI_31341302-S	74353	-8.11619	-10.8888	-20.4607	-1.16595	-0.811302	-1.1156	5.68e-05	5.09585e-06	1.34e-35
962	NM_001778	204118_at	GI_21361570-S	93045	-6.63188	-19.7687	-20.4428	-1.68385	-1.42778	-1.45357	0.000245997	4.69832e-08	1.44e-35
962	NM_001778	204118_at	GI_21361570-S	117712	-6.63188	-19.7687	-20.4428	-1.68385	-1.42778	-1.45357	0.000245997	4.69832e-08	1.44e-35
535	NM_005177	212383_at	GI_19913417-S	12112	6.12679	9.06347	20.4337	1.03558	1.13226	0.967964	0.000417966	2.08617e-05	1.48e-35
3683	NM_002209	213475_s_at	GI_4504756-S	95175	-13.8843	-9.14393	-20.4304	-2.33091	-1.33357	-2.15524	9.56e-07	1.95602e-05	1.49e-35
27287	NM_014468	207376_at	GI_33356561-S	22503	-10.9938	-18.0222	-20.4323	-2.02125	-2.8284	-1.2993	5.71e-06	9.51549e-08	1.49e-35
51371	NM_015932	222402_at	GI_21361533-S	27024	6.80579	10.6868	20.4259	0.920794	0.834635	1.18016	0.000204757	5.75256e-06	1.52e-35
83716	NM_031476	221541_at	GI_13899331-S	46254	-19.1896	-13.0628	-20.423	-5.86838	-2.55544	-1.59343	7.9e-08	1.21853e-06	1.53e-35
23401	NM_012083	209864_at	GI_31317237-S	18045	-13.259	-16.2555	-20.3951	-1.86288	-1.71951	-1.40508	1.36e-06	2.13927e-07	1.7e-35
23401	NM_012083	209864_at	GI_31317237-S	100502	-13.259	-16.2555	-20.3951	-1.86288	-1.71951	-1.40508	1.36e-06	2.13927e-07	1.7e-35
2235	NM_001012515	203115_at	GI_4557592-S	86237	6.55722	7.22346	20.3378	1.45665	0.557502	1.25931	0.000265825	0.000115498	2.1e-35
2235	NM_000140	203115_at	GI_4557592-S	86237	6.55722	7.22346	20.3378	1.45665	0.557502	1.25931	0.000265825	0.000115498	2.1e-35
7283	NM_001070	201714_at	GI_34222287-S	89111	7.93816	7.24906	20.3389	1.6227	1.19387	0.791164	6.68e-05	0.000112623	2.1e-35
8848	NM_183422	215111_s_at	GI_31543826-A	11696	14.7494	12.9513	20.3355	2.6467	1.34848	2.06038	5.82e-07	1.30585e-06	2.12e-35
8848	NM_006022	215111_s_at	GI_31543826-A	11696	14.7494	12.9513	20.3355	2.6467	1.34848	2.06038	5.82e-07	1.30585e-06	2.12e-35
1893	NM_022664	209365_s_at	GI_12707571-A	104757	12.0423	18.3979	20.3267	2.23638	2.18202	1.83444	2.93e-06	8.12578e-08	2.19e-35
1893	NM_004425	209365_s_at	GI_12707571-A	104757	12.0423	18.3979	20.3267	2.23638	2.18202	1.83444	2.93e-06	8.12578e-08	2.19e-35
57864	NM_033051	223816_at	GI_31543827-S	50524	-13.6059	-19.9876	-20.3052	-3.53611	-2.31146	-2.22277	1.11e-06	4.30285e-08	2.37e-35
51110	NM_016027	218701_at	GI_7705792-S	25552	6.82838	5.51902	20.2757	0.942463	0.57762	1.2236	0.000200553	0.000774253	2.65e-35
55313	NM_018340	218610_s_at	GI_8922900-S	32402	-10.5821	-11.5756	-20.2488	-2.26145	-1.03641	-1.25563	7.65e-06	3.12932e-06	2.94e-35
56675	NM_020645	219557_s_at	GI_11034818-S	33574	12.2616	9.28813	20.1828	4.41532	1.56349	2.6535	2.55e-06	1.75087e-05	3.77e-35
2330	NM_001461	205776_at	GI_4503760-S	92639	-7.30111	-7.18746	-20.1614	-1.60723	-0.538662	-0.940812	0.000124159	0.000119461	4.08e-35
4145	NM_139354	206267_s_at	GI_21450843-A	165450	7.78196	11.8727	20.1545	2.69973	1.97789	2.71735	7.73e-05	2.61349e-06	4.18e-35
4145	NM_002378	206267_s_at	GI_21450843-A	165450	7.78196	11.8727	20.1545	2.69973	1.97789	2.71735	7.73e-05	2.61349e-06	4.18e-35
4145	NM_139355	206267_s_at	GI_21450843-A	165450	7.78196	11.8727	20.1545	2.69973	1.97789	2.71735	7.73e-05	2.61349e-06	4.18e-35
283234	NM_032251	223663_at	GI_40795670-S	48169	-11	-22.7831	-20.1361	-1.47886	-2.56402	-1.59949	5.69e-06	1.85685e-08	4.48e-35
6036	NM_002934	206111_at	GI_45243468-S	99209	-13.7996	-17.0942	-20.1086	-5.16029	-3.19278	-1.77912	9.94e-07	1.4432e-07	4.96e-35
6611	NM_004595	202043_s_at	GI_21264340-S	6585	6.03407	12.2623	20.0451	1.53214	1.29279	1.61991	0.000465396	2.02698e-06	6.35e-35
9117	NM_032970	224470_at	GI_21536309-I	168849	8.43985	6.26038	20.041	1.96822	0.549009	1.17246	4.25e-05	0.000320077	6.43e-35
9117	NM_032970	224470_at	GI_21536309-I	168849	8.43985	11.4712	20.041	1.96822	0.870897	1.17246	4.25e-05	3.34782e-06	6.43e-35
9117	NM_004206	225460_at	GI_21536310-I	164870	10.2607	6.26038	20.041	1.4223	0.549009	1.17246	9.63e-06	0.000320077	6.43e-35
9117	NM_004206	225460_at	GI_21536310-I	164870	10.2607	11.4712	20.041	1.4223	0.870897	1.17246	9.63e-06	3.34782e-06	6.43e-35
9117	NM_004206	225460_at	GI_21536310-I	168849	10.2607	6.26038	20.041	1.4223	0.549009	1.17246	9.63e-06	0.000320077	6.43e-35
9117	NM_004206	225460_at	GI_21536310-I	168849	10.2607	11.4712	20.041	1.4223	0.870897	1.17246	9.63e-06	3.34782e-06	6.43e-35
9117	NM_032970	224470_at	GI_21536309-I	164870	8.43985	6.26038	20.041	1.96822	0.549009	1.17246	4.25e-05	0.000320077	6.43e-35
9117	NM_032970	224470_at	GI_21536309-I	164870	8.43985	11.4712	20.041	1.96822	0.870897	1.17246	4.25e-05	3.34782e-06	6.43e-35
89846	NM_033086	227811_at	GI_32698764-S	82338	-6.5038	-8.90905	-19.9972	-1.66601	-1.18068	-1.20679	0.00028009	2.38731e-05	7.62e-35
79796	NM_024740	219374_s_at	GI_13376061-S	41855	8.59333	7.68713	19.9762	1.6095	0.806498	0.56974	3.78e-05	7.29968e-05	8.25e-35
9770	NM_170774	203185_at	GI_25777674-A	26041	-6.37592	-11.4052	-19.9666	-0.958012	-0.96351	-1.29594	0.000320973	3.48007e-06	8.55e-35
9770	NM_014737	203185_at	GI_25777674-A	26041	-6.37592	-11.4052	-19.9666	-0.958012	-0.96351	-1.29594	0.000320973	3.48007e-06	8.55e-35
9770	NM_170773	203185_at	GI_25777674-A	26041	-6.37592	-11.4052	-19.9666	-0.958012	-0.96351	-1.29594	0.000320973	3.48007e-06	8.55e-35
7345	NM_004181	201387_s_at	GI_34147658-S	7601	8.08642	5.5847	19.9183	2.7604	1.84637	2.07269	5.86e-05	0.000718359	1.03e-34
64757	NM_022746	218865_at	GI_33285009-S	39352	-11.4269	-12.7678	-19.8764	-2.0726	-1.5737	-1.48924	4.24e-06	1.47516e-06	1.21e-34
4332	NM_002432	204959_at	GI_4505226-S	92344	-8.34113	-15.2557	-19.8261	-1.20594	-1.41363	-1.93394	4.64e-05	3.57246e-07	1.47e-34
10023	NM_005479	219889_at	GI_31317235-I	9383	-12.3056	-14.2743	-19.8089	-3.36895	-0.785896	-1.63174	2.5e-06	5.83683e-07	1.57e-34
10023	NM_005479	219889_at	GI_31317235-I	175111	-12.3056	-14.2743	-19.8089	-3.36895	-0.785896	-1.63174	2.5e-06	5.83683e-07	1.57e-34
9586	NM_001011666	229228_at	GI_4758499-A	10136	-19.9514	-21.7172	-19.7915	-4.45208	-2.79383	-1.82992	5.85e-08	2.52335e-08	1.67e-34
9586	NM_001011666	229228_at	GI_4758499-A	158965	-19.9514	-21.7172	-19.7915	-4.45208	-2.79383	-1.82992	5.85e-08	2.52335e-08	1.67e-34
9586	NM_182899	229228_at	GI_4758499-A	158965	-19.9514	-21.7172	-19.7915	-4.45208	-2.79383	-1.82992	5.85e-08	2.52335e-08	1.67e-34
9586	NM_182898	229228_at	GI_4758499-A	10136	-19.9514	-21.7172	-19.7915	-4.45208	-2.79383	-1.82992	5.85e-08	2.52335e-08	1.67e-34
9586	NM_004904	229228_at	GI_4758499-A	10136	-19.9514	-21.7172	-19.7915	-4.45208	-2.79383	-1.82992	5.85e-08	2.52335e-08	1.67e-34
9586	NM_004904	229228_at	GI_4758499-A	158965	-19.9514	-21.7172	-19.7915	-4.45208	-2.79383	-1.82992	5.85e-08	2.52335e-08	1.67e-34
9586	NM_182899	229228_at	GI_4758499-A	10136	-19.9514	-21.7172	-19.7915	-4.45208	-2.79383	-1.82992	5.85e-08	2.52335e-08	1.67e-34
9586	NM_182898	229228_at	GI_4758499-A	158965	-19.9514	-21.7172	-19.7915	-4.45208	-2.79383	-1.82992	5.85e-08	2.52335e-08	1.67e-34
7462	NM_032463	221581_s_at	GI_14702185-A	102174	-7.77637	-9.31049	-19.7882	-1.01173	-0.866346	-1.22415	7.77e-05	1.71891e-05	1.69e-34
7462	NM_032464	221581_s_at	GI_14702185-A	102174	-7.77637	-9.31049	-19.7882	-1.01173	-0.866346	-1.22415	7.77e-05	1.71891e-05	1.69e-34
7462	NM_014146	221581_s_at	GI_14702185-A	102174	-7.77637	-9.31049	-19.7882	-1.01173	-0.866346	-1.22415	7.77e-05	1.71891e-05	1.69e-34
7462	NM_022040	221581_s_at	GI_14702185-A	102174	-7.77637	-9.31049	-19.7882	-1.01173	-0.866346	-1.22415	7.77e-05	1.71891e-05	1.69e-34
55959	NM_018837	224724_at	GI_38327657-A	2920	-15.0335	-27.99	-19.7474	-4.25644	-3.13309	-1.16666	5.06e-07	3.23468e-09	1.98e-34
55959	NM_198596	224724_at	GI_38327657-A	2920	-15.0335	-27.99	-19.7474	-4.25644	-3.13309	-1.16666	5.06e-07	3.23468e-09	1.98e-34
7205	NM_003302	209129_at	GI_23308730-S	96634	14.4508	17.9253	19.658	2.71636	1.47898	1.29323	6.95e-07	9.8667e-08	2.79e-34
115992	NM_178841	227726_at	GI_31343485-S	80025	-7.04375	-5.88373	-19.6502	-1.5105	-0.95168	-1.41872	0.000160607	0.000498588	2.88e-34
51278	NM_016545	218611_at	GI_45439368-S	137631	-9.07079	-8.24884	-19.6366	-1.63467	-1.19816	-1.61236	2.51e-05	4.25568e-05	3.03e-34
392	NM_004308	202117_at	GI_19923243-S	4607	-5.99427	-13.4225	-19.6075	-0.746002	-1.01122	-0.735702	0.000485438	9.93539e-07	3.39e-34
55303	NM_018326	219243_at	GI_28416432-S	33999	-11.3809	-20.4581	-19.5967	-2.04766	-1.6371	-1.4456	4.35e-06	3.82588e-08	3.52e-34
25927	NM_015463	226751_at	GI_24308070-S	25084	21.6695	6.33337	19.5944	4.88671	0.750712	2.27032	3.25e-08	0.000296702	3.55e-34
2760	NM_000405	212737_at	GI_39995108-S	147564	15.8799	10.2532	19.5745	2.62933	2.64283	2.10198	3.35e-07	7.87536e-06	3.82e-34
4033	NM_006152	35974_at	GI_42789728-S	13349	-6.39398	-8.79961	-19.5741	-1.54205	-0.981092	-0.686696	0.000314212	2.61579e-05	3.82e-34
4033	NM_006152	35974_at	GI_42789728-S	13353	-6.39398	-8.79961	-19.5741	-1.54205	-0.981092	-0.686696	0.000314212	2.61579e-05	3.82e-34
4033	NM_006152	35974_at	GI_42789728-S	13351	-6.39398	-8.79961	-19.5741	-1.54205	-0.981092	-0.686696	0.000314212	2.61579e-05	3.82e-34
55691	NM_018027	225163_at	GI_33469134-S	31976	31.0363	12.1619	19.5689	5.96191	1.30176	1.20137	3.11e-09	2.17693e-06	3.89e-34
55691	NM_018027	225163_at	GI_33469134-S	78644	31.0363	12.1619	19.5689	5.96191	1.30176	1.20137	3.11e-09	2.17693e-06	3.89e-34
23428	NM_182728	216092_s_at	GI_33286429-A	19865	14.336	10.3279	19.5588	3.01047	1.60816	1.02468	7.34e-07	7.45464e-06	4.04e-34
23428	NM_012244	216092_s_at	GI_33286429-A	19865	14.336	10.3279	19.5588	3.01047	1.60816	1.02468	7.34e-07	7.45464e-06	4.04e-34
983	NM_033379	210559_s_at	GI_27886643-A	94593	12.3589	6.14309	19.5297	2.48205	0.929612	1.64173	2.43e-06	0.00036591	4.52e-34
983	NM_001786	210559_s_at	GI_27886643-A	94593	12.3589	6.14309	19.5297	2.48205	0.929612	1.64173	2.43e-06	0.00036591	4.52e-34
10906	NM_006700	35254_at	GI_5729827-S	14081	-6.66396	-6.07248	-19.5287	-1.32719	-0.825871	-0.951688	0.000238168	0.00039781	4.52e-34
10906	NM_006700	35254_at	GI_5729827-S	14077	-6.66396	-6.07248	-19.5287	-1.32719	-0.825871	-0.951688	0.000238168	0.00039781	4.52e-34
26999	NM_014376	215785_s_at	GI_24307954-S	19319	-10.5156	-5.79889	-19.5218	-2.80108	-0.420174	-1.63335	8e-06	0.000552336	4.64e-34
26999	NM_014376	215785_s_at	GI_24307954-S	45879	-10.5156	-5.79889	-19.5218	-2.80108	-0.420174	-1.63335	8e-06	0.000552336	4.64e-34
57048	NM_020360	218828_at	GI_31543416-S	35004	-5.8741	-17.428	-19.4722	-0.830447	-1.66706	-1.31775	0.000556287	1.22473e-07	5.63e-34
2167	NM_001442	203980_at	GI_4557578-S	91101	16.4329	8.71435	19.4551	4.19541	2.77058	4.68131	2.52e-07	2.81108e-05	6e-34
51053	NM_015895	218350_s_at	GI_41393571-S	26968	9.90693	9.21683	19.4398	2.02359	0.902603	0.82802	1.26e-05	1.85242e-05	6.36e-34
211	NM_000688	205633_s_at	GI_40316942-S	86968	8.07407	8.35605	19.4341	1.68057	1.05648	1.57462	5.91e-05	3.87964e-05	6.48e-34
211	NM_199166	205633_s_at	GI_40316942-S	86968	8.07407	8.35605	19.4341	1.68057	1.05648	1.57462	5.91e-05	3.87964e-05	6.48e-34
118980	NM_178858	227560_at	GI_34222270-S	72098	10.0061	10.8953	19.4213	1.32019	0.973838	1.44385	1.16e-05	5.07544e-06	6.81e-34
5918	NM_002888	206391_at	GI_4506424-S	97613	10.2399	11.6715	19.4147	3.44776	2.61376	3.59624	9.76e-06	2.93165e-06	6.97e-34
5918	NM_206963	221872_at	GI_4506424-S	97613	16.9061	11.6715	19.4147	6.94888	2.61376	3.59624	2.1e-07	2.93165e-06	6.97e-34
836	NM_004346	202763_at	GI_14790114-A	7833	6.98594	8.54811	19.3373	0.892168	0.725471	0.863848	0.000170726	3.22158e-05	9.48e-34
836	NM_032991	202763_at	GI_14790114-A	7833	6.98594	8.54811	19.3373	0.892168	0.725471	0.863848	0.000170726	3.22158e-05	9.48e-34
811	NM_004343	200935_at	GI_5921996-S	4651	7.59026	11.9497	19.3218	1.30433	1.33943	0.958582	9.34e-05	2.48922e-06	1.01e-33
2990	NM_000181	202605_at	GI_4504222-S	87835	6.59206	14.4951	19.3061	1.15044	1.1299	1.39921	0.00025719	5.20902e-07	1.07e-33
2990	NM_000181	202605_at	GI_4504222-S	171631	6.59206	14.4951	19.3061	1.15044	1.1299	1.39921	0.00025719	5.20902e-07	1.07e-33
10943	NM_006800	207551_s_at	GI_17975758-A	139707	-7.34116	-9.56363	-19.2548	-1.10631	-0.789269	-1.08325	0.000119844	1.40901e-05	1.31e-33
10943	NM_006800	207551_s_at	GI_17975758-A	139707	-7.34116	-9.25013	-19.2548	-1.10631	-0.666312	-1.08325	0.000119844	1.80727e-05	1.31e-33
10943	NM_078629	207551_s_at	GI_17975758-A	139707	-7.34116	-9.56363	-19.2548	-1.10631	-0.789269	-1.08325	0.000119844	1.40901e-05	1.31e-33
10943	NM_078629	207551_s_at	GI_17975758-A	139707	-7.34116	-9.25013	-19.2548	-1.10631	-0.666312	-1.08325	0.000119844	1.80727e-05	1.31e-33
10943	NM_078629	207551_s_at	GI_17975758-A	167179	-7.34116	-9.56363	-19.2548	-1.10631	-0.789269	-1.08325	0.000119844	1.40901e-05	1.31e-33
10943	NM_078629	207551_s_at	GI_17975758-A	167179	-7.34116	-9.25013	-19.2548	-1.10631	-0.666312	-1.08325	0.000119844	1.80727e-05	1.31e-33
10943	NM_078628	214009_at	GI_17975754-I	167179	-6.91829	-9.56363	-19.2548	-1.14978	-0.789269	-1.08325	0.000182705	1.40901e-05	1.31e-33
10943	NM_078628	214009_at	GI_17975754-I	167179	-6.91829	-9.25013	-19.2548	-1.14978	-0.666312	-1.08325	0.000182705	1.80727e-05	1.31e-33
10943	NM_078628	214009_at	GI_17975754-I	139707	-6.91829	-9.56363	-19.2548	-1.14978	-0.789269	-1.08325	0.000182705	1.40901e-05	1.31e-33
10943	NM_078628	214009_at	GI_17975754-I	139707	-6.91829	-9.25013	-19.2548	-1.14978	-0.666312	-1.08325	0.000182705	1.80727e-05	1.31e-33
10943	NM_006800	207551_s_at	GI_17975758-A	167179	-7.34116	-9.56363	-19.2548	-1.10631	-0.789269	-1.08325	0.000119844	1.40901e-05	1.31e-33
10943	NM_006800	207551_s_at	GI_17975758-A	167179	-7.34116	-9.25013	-19.2548	-1.10631	-0.666312	-1.08325	0.000119844	1.80727e-05	1.31e-33
10943	NM_078630	207551_s_at	GI_17975758-A	167179	-7.34116	-9.56363	-19.2548	-1.10631	-0.789269	-1.08325	0.000119844	1.40901e-05	1.31e-33
10943	NM_078630	207551_s_at	GI_17975758-A	167179	-7.34116	-9.25013	-19.2548	-1.10631	-0.666312	-1.08325	0.000119844	1.80727e-05	1.31e-33
10943	NM_078630	207551_s_at	GI_17975758-A	139707	-7.34116	-9.56363	-19.2548	-1.10631	-0.789269	-1.08325	0.000119844	1.40901e-05	1.31e-33
10943	NM_078630	207551_s_at	GI_17975758-A	139707	-7.34116	-9.25013	-19.2548	-1.10631	-0.666312	-1.08325	0.000119844	1.80727e-05	1.31e-33
1593	NM_000784	203979_at	GI_13904863-S	90251	9.02188	12.6535	19.2525	1.96415	2.18197	1.72121	2.59e-05	1.58111e-06	1.32e-33
91283	NM_080655	1552277_a_at	GI_18087818-S	55943	15.889	9.44611	19.2507	2.99988	1.22498	1.04024	3.35e-07	1.53861e-05	1.32e-33
5361	NM_032242	221538_s_at	hmm12547-S	120382	18.6116	14.1658	19.2458	4.20276	1.38135	1.18398	1.01e-07	6.25208e-07	1.35e-33
5361	NM_032242	221538_s_at	hmm12547-S	48158	18.6116	14.1658	19.2458	4.20276	1.38135	1.18398	1.01e-07	6.25208e-07	1.35e-33
9595	NM_004288	209606_at	GI_8670550-S	4581	-8.28376	-11.4889	-19.227	-1.58881	-1.36763	-1.43204	4.89e-05	3.31031e-06	1.44e-33
117289	NM_138810	1552542_s_at	GI_23199968-I	165002	-7.06585	-8.86728	-19.2278	-2.07531	-1.27604	-0.950036	0.000156908	2.47421e-05	1.44e-33
117289	NM_138810	1552542_s_at	GI_23199968-I	165002	-7.06585	-7.72202	-19.2278	-2.07531	-1.03696	-0.950036	0.000156908	7.04604e-05	1.44e-33
117289	NM_138810	1552542_s_at	GI_23199968-I	179416	-7.06585	-8.86728	-19.2278	-2.07531	-1.27604	-0.950036	0.000156908	2.47421e-05	1.44e-33
117289	NM_138810	1552542_s_at	GI_23199968-I	179416	-7.06585	-7.72202	-19.2278	-2.07531	-1.03696	-0.950036	0.000156908	7.04604e-05	1.44e-33
117289	NM_152133	229723_at	GI_23199968-A	179416	-11.8647	-8.86728	-19.2278	-1.55255	-1.27604	-0.950036	3.27e-06	2.47421e-05	1.44e-33
117289	NM_152133	229723_at	GI_23199968-A	179416	-11.8647	-7.72202	-19.2278	-1.55255	-1.03696	-0.950036	3.27e-06	7.04604e-05	1.44e-33
117289	NM_054114	229723_at	GI_23199968-A	179416	-11.8647	-8.86728	-19.2278	-1.55255	-1.27604	-0.950036	3.27e-06	2.47421e-05	1.44e-33
117289	NM_054114	229723_at	GI_23199968-A	179416	-11.8647	-7.72202	-19.2278	-1.55255	-1.03696	-0.950036	3.27e-06	7.04604e-05	1.44e-33
117289	NM_054114	229723_at	GI_23199968-A	165002	-11.8647	-8.86728	-19.2278	-1.55255	-1.27604	-0.950036	3.27e-06	2.47421e-05	1.44e-33
117289	NM_054114	229723_at	GI_23199968-A	165002	-11.8647	-7.72202	-19.2278	-1.55255	-1.03696	-0.950036	3.27e-06	7.04604e-05	1.44e-33
117289	NM_152133	229723_at	GI_23199968-A	165002	-11.8647	-8.86728	-19.2278	-1.55255	-1.27604	-0.950036	3.27e-06	2.47421e-05	1.44e-33
117289	NM_152133	229723_at	GI_23199968-A	165002	-11.8647	-7.72202	-19.2278	-1.55255	-1.03696	-0.950036	3.27e-06	7.04604e-05	1.44e-33
5664	NM_000447	211373_s_at	GI_7108359-A	179068	9.09966	9.22142	19.2051	2.15602	1.35027	0.781592	2.44e-05	1.85188e-05	1.57e-33
5664	NM_012486	211373_s_at	GI_7108359-A	179068	9.09966	9.22142	19.2051	2.15602	1.35027	0.781592	2.44e-05	1.85188e-05	1.57e-33
2857	NM_001033514	223620_at	GI_21314621-S	12273	8.9743	10.2768	19.1752	3.70894	1.93108	1.94032	2.71e-05	7.73414e-06	1.77e-33
2857	NM_001033513	223620_at	GI_21314621-S	12273	8.9743	10.2768	19.1752	3.70894	1.93108	1.94032	2.71e-05	7.73414e-06	1.77e-33
2857	NM_005300	223620_at	GI_21314621-S	12273	8.9743	10.2768	19.1752	3.70894	1.93108	1.94032	2.71e-05	7.73414e-06	1.77e-33
3600	NM_000585	205992_s_at	GI_26787979-A	86829	-8.57791	-8.7046	-19.1363	-2.84114	-1.34912	-1.16858	3.83e-05	2.82814e-05	2.05e-33
3600	NM_172175	205992_s_at	GI_26787979-A	86829	-8.57791	-8.7046	-19.1363	-2.84114	-1.34912	-1.16858	3.83e-05	2.82814e-05	2.05e-33
3600	NM_172174	205992_s_at	GI_26787979-A	86829	-8.57791	-8.7046	-19.1363	-2.84114	-1.34912	-1.16858	3.83e-05	2.82814e-05	2.05e-33
2239	NM_001448	204983_s_at	GI_21614524-S	91113	17.0499	14.8412	19.1298	3.78201	2.12871	1.80609	2e-07	4.34084e-07	2.1e-33
146722	NM_139018	1553043_a_at	GI_38455397-S	55159	-5.657	-7.13192	-19.1302	-1.40093	-0.973268	-0.829687	0.000723972	0.000126449	2.1e-33
23362	NM_206909	203355_s_at	GI_7662395-S	24927	11.8763	6.24571	19.1181	5.97579	0.996577	1.95166	3.25e-06	0.000325506	2.2e-33
23362	NM_015310	203355_s_at	GI_7662395-S	24927	11.8763	6.24571	19.1181	5.97579	0.996577	1.95166	3.25e-06	0.000325506	2.2e-33
9694	NM_014673	203584_at	GI_31543016-S	24345	6.4372	7.14893	19.1128	1.40038	0.613164	1.28613	0.000301068	0.000124309	2.23e-33
4780	NM_006164	201146_at	GI_20149575-S	14946	5.59959	7.25393	19.1045	1.05745	0.940596	1.22175	0.000774296	0.000112018	2.3e-33
4780	NM_006164	201146_at	GI_20149575-S	66673	5.59959	7.25393	19.1045	1.05745	0.940596	1.22175	0.000774296	0.000112018	2.3e-33
8714	NM_020037	208161_s_at	GI_9955969-A	102419	11.9318	11.9858	19.0965	2.35116	1.89491	1.41062	3.15e-06	2.43175e-06	2.38e-33
8714	NM_020038	208161_s_at	GI_9955969-A	102419	11.9318	11.9858	19.0965	2.35116	1.89491	1.41062	3.15e-06	2.43175e-06	2.38e-33
8714	NM_003786	208161_s_at	GI_9955969-A	102419	11.9318	11.9858	19.0965	2.35116	1.89491	1.41062	3.15e-06	2.43175e-06	2.38e-33
57095	NM_020362	223124_s_at	GI_21361836-S	33387	6.88596	5.8229	19.0704	1.51181	1.2211	1.44331	0.000189178	0.000536332	2.63e-33
51065	NM_015920	238935_at	GI_18490988-S	27012	5.37756	18.4456	19.0678	1.31837	1.33112	1.10995	0.000999435	8.0992e-08	2.66e-33
220929	NM_182755	229743_at	GI_33300650-S	161605	5.7873	6.94184	19.0458	0.920419	0.767254	0.964449	0.000613845	0.000154736	2.9e-33
56180	NM_019556	218853_s_at	GI_9506542-S	34676	10.3288	6.02068	19.0169	2.20585	0.575727	1.69068	9.07e-06	0.000423624	3.25e-33
257106	NM_001025598	226219_at	GI_32171208-S	161808	-6.57424	-9.18063	-19.0057	-0.969153	-0.925645	-1.11629	0.00026125	1.90669e-05	3.39e-33
257106	NM_181720	226219_at	GI_32171208-S	161808	-6.57424	-9.18063	-19.0057	-0.969153	-0.925645	-1.11629	0.00026125	1.90669e-05	3.39e-33
3603	NM_004513	209828_s_at	GI_27262654-A	106759	-6.47915	-10.676	-18.9983	-0.828807	-1.05907	-1.08642	0.000287002	5.76815e-06	3.48e-33
3603	NM_172217	209828_s_at	GI_27262654-A	106759	-6.47915	-10.676	-18.9983	-0.828807	-1.05907	-1.08642	0.000287002	5.76815e-06	3.48e-33
112812	NM_080665	226451_at	GI_41529828-S	55960	6.61349	6.19715	18.9991	1.19692	0.488228	1.29927	0.000251019	0.000344006	3.48e-33
112812	NM_001031734	226451_at	GI_41529828-S	55960	6.61349	6.19715	18.9991	1.19692	0.488228	1.29927	0.000251019	0.000344006	3.48e-33
2037	NM_001431	201719_s_at	GI_4503578-S	92602	12.0262	6.46568	18.9898	1.89112	0.670086	1.30553	2.95e-06	0.000257071	3.6e-33
9249	NM_004753	202481_at	GI_34222303-S	5228	14.6121	20.4582	18.9737	3.3816	2.10001	1.70648	6.39e-07	3.82588e-08	3.83e-33
5360	NM_182676	202075_s_at	GI_33356540-A	13452	11.759	20.6423	18.9721	4.69884	3.07114	2.83836	3.46e-06	3.69267e-08	3.85e-33
5360	NM_006227	202075_s_at	GI_33356540-A	13452	11.759	20.6423	18.9721	4.69884	3.07114	2.83836	3.46e-06	3.69267e-08	3.85e-33
3579	NM_001557	207008_at	GI_29171680-S	92766	-10.4258	-8.61773	-18.8754	-2.46958	-1.05363	-1.50655	8.44e-06	3.03361e-05	5.67e-33
4644	NM_000259	204527_at	GI_10835118-S	162416	6.28923	10.6358	18.8195	1.3263	0.993797	0.834007	0.000349186	5.94811e-06	7.05e-33
4644	NM_000259	204527_at	GI_10835118-S	86396	6.28923	10.6358	18.8195	1.3263	0.993797	0.834007	0.000349186	5.94811e-06	7.05e-33
27141	NM_014430	221188_s_at	GI_7656978-S	22458	-6.43516	-15.0936	-18.8079	-2.38389	-1.91236	-0.670562	0.000301254	3.85235e-07	7.38e-33
7298	NM_001071	202589_at	GI_4507750-S	90631	12.0571	7.21473	18.8039	4.35714	1.02662	2.50906	2.91e-06	0.000116311	7.49e-33
201266	NM_139177	227046_at	GI_31542247-S	58345	7.84392	12.3094	18.7161	1.36546	1.10674	1.16911	7.3e-05	1.96429e-06	1.07e-32
29088	NM_014175	218027_at	GI_21265077-S	20655	7.23952	8.67299	18.6735	1.32819	0.963568	1.06189	0.000132	2.89855e-05	1.27e-32
223	NM_000696	201612_at	GI_25777738-S	86977	7.23536	11.2439	18.6709	0.947901	0.8217	0.645231	0.000132387	3.89586e-06	1.28e-32
56911	NM_020152	221211_s_at	GI_31542267-S	36376	-9.38982	-12.6188	-18.6626	-3.21769	-1.79964	-2.49613	1.91e-05	1.6125e-06	1.32e-32
871	NM_001235	207714_s_at	GI_32454740-S	168687	6.76075	5.74291	18.6541	1.20558	0.384018	0.86771	0.000215101	0.000592775	1.36e-32
10461	NM_006343	206028_s_at	GI_5453737-S	15179	6.56099	10.5533	18.651	2.6206	1.44071	1.51351	0.00026502	6.33931e-06	1.38e-32
10461	NM_006343	206028_s_at	GI_5453737-S	151312	6.56099	10.5533	18.651	2.6206	1.44071	1.51351	0.00026502	6.33931e-06	1.38e-32
3065	NM_004964	201209_at	GI_13128859-S	8698	-6.27254	-8.8236	-18.6341	-0.835166	-0.67041	-0.867841	0.000356406	2.5657e-05	1.47e-32
1513	NM_000396	202450_s_at	GI_23110958-S	88170	10.5033	8.73819	18.5684	2.86871	1.9451	1.49918	8.04e-06	2.75395e-05	1.91e-32
5654	NM_002775	201185_at	GI_21327712-S	97462	9.58579	10.7506	18.558	3.48824	1.5562	2.89967	1.62e-05	5.57519e-06	1.99e-32
3669	NM_002201	33304_at	GI_34147571-S	92081	-10.0329	-9.37285	-18.5448	-3.07498	-2.10944	-1.85381	1.14e-05	1.62992e-05	2.09e-32
284415	NM_198481	235818_at	GI_38348277-S	180974	-6.83323	-9.24533	-18.5382	-3.72331	-1.20306	-1.55245	0.000199762	1.81402e-05	2.15e-32
55207	NM_018184	217852_s_at	GI_8922600-S	30608	6.25216	7.69846	18.5278	0.816827	0.715418	0.889436	0.000363842	7.21943e-05	2.23e-32
11041	NM_006876	203188_at	GI_5802983-S	14348	9.25028	10.742	18.5123	1.63168	1.12523	1.30292	2.13e-05	5.58469e-06	2.37e-32
51103	NM_016013	204125_at	GI_7705778-S	27130	8.22378	6.66996	18.4725	0.968996	0.539249	0.792037	5.13e-05	0.000206475	2.78e-32
9980	NM_005128	205248_at	GI_4826652-S	8935	8.52563	5.51989	18.4548	1.47408	0.764546	1.20548	3.98e-05	0.000774164	2.99e-32
10443	NM_014887	202259_s_at	GI_7656970-S	24622	-5.40062	-5.87963	-18.4382	-1.60056	-0.921245	-0.771574	0.000973283	0.000500944	3.19e-32
10443	NM_014887	202259_s_at	GI_7656970-S	24621	-5.40062	-5.87963	-18.4382	-1.60056	-0.921245	-0.771574	0.000973283	0.000500944	3.19e-32
10443	NM_014887	202259_s_at	GI_7656970-S	147415	-5.40062	-5.87963	-18.4382	-1.60056	-0.921245	-0.771574	0.000973283	0.000500944	3.19e-32
2000	NM_001421	203490_at	GI_4503554-S	94119	-6.63138	-13.7849	-18.4342	-0.96109	-0.860629	-0.976457	0.000245997	7.81516e-07	3.24e-32
54749	NM_017549	223253_at	GI_24475585-S	114325	22.747	11.4183	18.4214	4.24196	1.83386	1.4518	2.34e-08	3.46482e-06	3.4e-32
2131	NM_000127	201995_at	GI_4557570-S	149106	-10.579	-7.92807	-18.3697	-2.32335	-1.24212	-0.884631	7.65e-06	5.72153e-05	4.2e-32
2131	NM_000127	201995_at	GI_4557570-S	161473	-10.579	-7.92807	-18.3697	-2.32335	-1.24212	-0.884631	7.65e-06	5.72153e-05	4.2e-32
2131	NM_000127	201995_at	GI_4557570-S	86206	-10.579	-7.92807	-18.3697	-2.32335	-1.24212	-0.884631	7.65e-06	5.72153e-05	4.2e-32
2131	NM_000127	201995_at	GI_4557570-S	156422	-10.579	-7.92807	-18.3697	-2.32335	-1.24212	-0.884631	7.65e-06	5.72153e-05	4.2e-32
84300	NM_032340	224448_s_at	GI_14150127-S	46796	8.04149	8.23968	18.3405	1.31177	0.978144	1.08956	6.08e-05	4.28745e-05	4.73e-32
85440	NM_033407	225384_at	GI_42734361-S	79968	11.57	9.40845	18.3402	1.92836	0.607414	1.30176	3.87e-06	1.5855e-05	4.73e-32
85440	NM_033407	225384_at	GI_42734361-S	70396	11.57	9.40845	18.3402	1.92836	0.607414	1.30176	3.87e-06	1.5855e-05	4.73e-32
2124	NM_006495	211742_s_at	GI_20070234-S	13797	-7.57393	-10.6221	-18.2307	-1.20365	-1.1906	-1.16983	9.49e-05	6.00381e-06	7.37e-32
27299	NM_014479	206134_at	GI_16753219-S	21064	16.7104	12.0132	18.2032	6.54065	2.58868	2.49588	2.29e-07	2.38148e-06	8.24e-32
79135	NM_024122	221620_s_at	GI_34147363-S	38229	9.72829	12.1202	18.1992	2.03282	1.14441	1.19944	1.45e-05	2.22118e-06	8.36e-32
93100	NM_145201	226707_at	GI_40255088-S	60448	-7.47054	-8.09362	-18.1559	-1.42366	-1.4344	-1.04445	0.000105155	4.85421e-05	9.99e-32
9647	NM_014634	37384_at	GI_29826333-S	25887	-11.6082	-19.6819	-18.1451	-1.92114	-1.55073	-1.71381	3.78e-06	4.87736e-08	1.04e-31
9647	NM_014634	37384_at	GI_29826333-S	159197	-11.6082	-19.6819	-18.1451	-1.92114	-1.55073	-1.71381	3.78e-06	4.87736e-08	1.04e-31
22808	NM_012219	225185_at	GI_32189356-S	19842	20.8388	15.2025	18.1363	2.80972	2.08497	1.83872	4.05e-08	3.64462e-07	1.08e-31
137075	NM_194284	228707_at	GI_34916005-S	78497	15.0753	10.0189	18.106	3.10466	1.51174	1.3679	4.94e-07	9.59902e-06	1.22e-31
5701	NM_002803	201068_s_at	GI_24430152-S	99034	6.66991	8.87757	18.0949	0.882549	0.849675	1.29918	0.000236899	2.45565e-05	1.28e-31
6596	NM_003071	202983_at	GI_21071053-A	99398	11.3985	6.73769	18.0918	2.27851	0.438894	0.945819	4.3e-06	0.000191797	1.29e-31
6596	NM_139048	202983_at	GI_21071053-A	99398	11.3985	6.73769	18.0918	2.27851	0.438894	0.945819	4.3e-06	0.000191797	1.29e-31
23406	NM_021149	224583_at	GI_23510452-S	40216	-6.8429	-10.225	-18.0587	-1.47944	-1.03957	-1.70971	0.000197398	8.06912e-06	1.47e-31
9764	NM_014732	204546_at	GI_7662163-S	24419	-7.75466	-10.1032	-18.0486	-1.21093	-1.32095	-1.24711	7.95e-05	8.91979e-06	1.53e-31
64747	NM_022736	218109_s_at	GI_12232392-S	41059	6.57428	6.8737	18.0329	1.07573	0.849435	1.32661	0.00026125	0.000165824	1.63e-31
9517	NM_004863	203128_at	GI_31881646-S	6943	-7.61229	-11.3691	-18.0256	-1.51817	-0.918264	-1.1315	9.12e-05	3.56302e-06	1.67e-31
9517	NM_004863	203128_at	GI_31881646-S	114946	-7.61229	-11.3691	-18.0256	-1.51817	-0.918264	-1.1315	9.12e-05	3.56302e-06	1.67e-31
9517	NM_004863	203128_at	GI_31881646-S	110063	-7.61229	-11.3691	-18.0256	-1.51817	-0.918264	-1.1315	9.12e-05	3.56302e-06	1.67e-31
9517	NM_004863	203128_at	GI_31881646-S	114944	-7.61229	-11.3691	-18.0256	-1.51817	-0.918264	-1.1315	9.12e-05	3.56302e-06	1.67e-31
123041	NM_153648	243969_at	GI_29788984-A	74858	-10.5215	-13.2263	-18.0216	-4.14256	-1.4099	-0.740794	8e-06	1.10549e-06	1.7e-31
123041	NM_153648	243969_at	GI_29788984-A	64681	-10.5215	-13.2263	-18.0216	-4.14256	-1.4099	-0.740794	8e-06	1.10549e-06	1.7e-31
123041	NM_153646	243969_at	GI_29788984-A	74858	-10.5215	-13.2263	-18.0216	-4.14256	-1.4099	-0.740794	8e-06	1.10549e-06	1.7e-31
123041	NM_153647	243969_at	GI_29788984-A	74858	-10.5215	-13.2263	-18.0216	-4.14256	-1.4099	-0.740794	8e-06	1.10549e-06	1.7e-31
123041	NM_153647	243969_at	GI_29788984-A	64681	-10.5215	-13.2263	-18.0216	-4.14256	-1.4099	-0.740794	8e-06	1.10549e-06	1.7e-31
123041	NM_153646	243969_at	GI_29788984-A	64681	-10.5215	-13.2263	-18.0216	-4.14256	-1.4099	-0.740794	8e-06	1.10549e-06	1.7e-31
79622	NM_024571	218493_at	GI_13443017-S	39983	6.09673	6.73311	18.0067	1.42603	0.951996	0.876812	0.000432423	0.000192412	1.8e-31
9117	NM_032970	224470_at	GI_21536309-I	168849	8.43985	6.26038	17.9593	1.96822	0.549009	0.563865	4.25e-05	0.000320077	2.19e-31
9117	NM_032970	224470_at	GI_21536309-I	168849	8.43985	11.4712	17.9593	1.96822	0.870897	0.563865	4.25e-05	3.34782e-06	2.19e-31
9117	NM_004206	225460_at	GI_21536310-I	164870	10.2607	6.26038	17.9593	1.4223	0.549009	0.563865	9.63e-06	0.000320077	2.19e-31
9117	NM_004206	225460_at	GI_21536310-I	164870	10.2607	11.4712	17.9593	1.4223	0.870897	0.563865	9.63e-06	3.34782e-06	2.19e-31
9117	NM_004206	225460_at	GI_21536310-I	168849	10.2607	6.26038	17.9593	1.4223	0.549009	0.563865	9.63e-06	0.000320077	2.19e-31
9117	NM_004206	225460_at	GI_21536310-I	168849	10.2607	11.4712	17.9593	1.4223	0.870897	0.563865	9.63e-06	3.34782e-06	2.19e-31
9117	NM_032970	224470_at	GI_21536309-I	164870	8.43985	6.26038	17.9593	1.96822	0.549009	0.563865	4.25e-05	0.000320077	2.19e-31
9117	NM_032970	224470_at	GI_21536309-I	164870	8.43985	11.4712	17.9593	1.96822	0.870897	0.563865	4.25e-05	3.34782e-06	2.19e-31
874	NM_001236	205379_at	GI_7108334-S	87682	8.83793	7.22857	17.9284	1.36263	0.504798	1.44797	3.04e-05	0.000115034	2.48e-31
1164	NM_001827	204170_s_at	GI_4502858-S	94647	8.779	5.65913	17.9044	1.74492	0.868625	1.66329	3.21e-05	0.000654683	2.73e-31
7873	NM_006010	202655_at	GI_5174392-S	10044	6.39426	7.15462	17.8843	1.32811	1.17195	1.44393	0.000314212	0.000123603	2.96e-31
9957	NM_005114	205466_s_at	GI_4826763-S	8923	17.574	10.8472	17.8812	4.47045	1.25773	2.10337	1.54e-07	5.23151e-06	2.99e-31
6354	NM_006273	208075_s_at	GI_13435401-S	13522	11.3579	10.355	17.876	2.83195	2.19676	2.34801	4.4e-06	7.31637e-06	3.05e-31
58478	NM_021204	217956_s_at	GI_10864016-S	40281	6.54141	6.43719	17.8421	1.32411	0.726386	1.07787	0.000269233	0.000265212	3.51e-31
6810	NM_004604	203530_s_at	GI_34147603-S	8182	6.31632	9.08272	17.8341	0.812652	0.910704	0.887495	0.000339124	2.05399e-05	3.62e-31
11314	NM_007261	209933_s_at	GI_33667071-S	84920	-13.2343	-13.242	-17.828	-2.33124	-1.37992	-1.5555	1.37e-06	1.09555e-06	3.71e-31
10873	NM_006680	204663_at	GI_5729919-S	133346	9.70567	7.08417	17.8084	2.68284	1.38128	1.39418	1.47e-05	0.000132792	4.02e-31
10873	NM_001014811	204663_at	GI_5729919-S	133346	9.70567	7.08417	17.8084	2.68284	1.38128	1.39418	1.47e-05	0.000132792	4.02e-31
10873	NM_006680	204663_at	GI_5729919-S	15658	9.70567	7.08417	17.8084	2.68284	1.38128	1.39418	1.47e-05	0.000132792	4.02e-31
10873	NM_001014811	204663_at	GI_5729919-S	15658	9.70567	7.08417	17.8084	2.68284	1.38128	1.39418	1.47e-05	0.000132792	4.02e-31
8754	NM_001005845	202381_at	GI_4501914-S	163007	12.6004	8.11707	17.784	2.5598	0.87688	2.06539	2.07e-06	4.74598e-05	4.45e-31
8754	NM_003816	202381_at	GI_4501914-S	163007	12.6004	8.11707	17.784	2.5598	0.87688	2.06539	2.07e-06	4.74598e-05	4.45e-31
11083	NM_080797	213213_at	GI_18375616-I	60926	-4.28221	-12.583	-17.7749	-1.08316	-0.789738	-0.642027	0.00417937	1.64619e-06	4.6e-31
11083	NM_080797	213213_at	GI_18375616-I	60926	-4.28221	1.22115	-17.7749	-1.08316	0.0976491	-0.642027	0.00417937	0.336224	4.6e-31
11083	NM_080797	213213_at	GI_18375616-I	60926	-4.28221	-2.08829	-17.7749	-1.08316	-0.148314	-0.642027	0.00417937	0.102778	4.6e-31
11083	NM_033081	227335_at	GI_23097278-S	167111	1.90398	-12.583	-17.7749	0.352072	-0.789738	-0.642027	0.133418	1.64619e-06	4.6e-31
11083	NM_033081	227335_at	GI_23097278-S	167111	1.90398	1.22115	-17.7749	0.352072	0.0976491	-0.642027	0.133418	0.336224	4.6e-31
11083	NM_033081	227335_at	GI_23097278-S	167111	1.90398	-2.08829	-17.7749	0.352072	-0.148314	-0.642027	0.133418	0.102778	4.6e-31
11083	NM_022105	218325_s_at	GI_18375620-A	167111	-7.72321	-12.583	-17.7749	-1.07149	-0.789738	-0.642027	8.19e-05	1.64619e-06	4.6e-31
11083	NM_022105	218325_s_at	GI_18375620-A	167111	-7.72321	1.22115	-17.7749	-1.07149	0.0976491	-0.642027	8.19e-05	0.336224	4.6e-31
11083	NM_022105	218325_s_at	GI_18375620-A	167111	-7.72321	-2.08829	-17.7749	-1.07149	-0.148314	-0.642027	8.19e-05	0.102778	4.6e-31
11083	NM_022105	218325_s_at	GI_18375620-A	60926	-7.72321	-12.583	-17.7749	-1.07149	-0.789738	-0.642027	8.19e-05	1.64619e-06	4.6e-31
11083	NM_022105	218325_s_at	GI_18375620-A	60926	-7.72321	1.22115	-17.7749	-1.07149	0.0976491	-0.642027	8.19e-05	0.336224	4.6e-31
11083	NM_022105	218325_s_at	GI_18375620-A	60926	-7.72321	-2.08829	-17.7749	-1.07149	-0.148314	-0.642027	8.19e-05	0.102778	4.6e-31
11083	NM_033081	227335_at	GI_23097278-S	60926	1.90398	-12.583	-17.7749	0.352072	-0.789738	-0.642027	0.133418	1.64619e-06	4.6e-31
11083	NM_033081	227335_at	GI_23097278-S	60926	1.90398	1.22115	-17.7749	0.352072	0.0976491	-0.642027	0.133418	0.336224	4.6e-31
11083	NM_033081	227335_at	GI_23097278-S	60926	1.90398	-2.08829	-17.7749	0.352072	-0.148314	-0.642027	0.133418	0.102778	4.6e-31
11083	NM_080797	213213_at	GI_18375616-I	167111	-4.28221	-12.583	-17.7749	-1.08316	-0.789738	-0.642027	0.00417937	1.64619e-06	4.6e-31
11083	NM_080797	213213_at	GI_18375616-I	167111	-4.28221	1.22115	-17.7749	-1.08316	0.0976491	-0.642027	0.00417937	0.336224	4.6e-31
11083	NM_080797	213213_at	GI_18375616-I	167111	-4.28221	-2.08829	-17.7749	-1.08316	-0.148314	-0.642027	0.00417937	0.102778	4.6e-31
11083	NM_080796	218325_s_at	GI_18375620-A	167111	-7.72321	-12.583	-17.7749	-1.07149	-0.789738	-0.642027	8.19e-05	1.64619e-06	4.6e-31
11083	NM_080796	218325_s_at	GI_18375620-A	167111	-7.72321	1.22115	-17.7749	-1.07149	0.0976491	-0.642027	8.19e-05	0.336224	4.6e-31
11083	NM_080796	218325_s_at	GI_18375620-A	167111	-7.72321	-2.08829	-17.7749	-1.07149	-0.148314	-0.642027	8.19e-05	0.102778	4.6e-31
11083	NM_080796	218325_s_at	GI_18375620-A	60926	-7.72321	-12.583	-17.7749	-1.07149	-0.789738	-0.642027	8.19e-05	1.64619e-06	4.6e-31
11083	NM_080796	218325_s_at	GI_18375620-A	60926	-7.72321	1.22115	-17.7749	-1.07149	0.0976491	-0.642027	8.19e-05	0.336224	4.6e-31
11083	NM_080796	218325_s_at	GI_18375620-A	60926	-7.72321	-2.08829	-17.7749	-1.07149	-0.148314	-0.642027	8.19e-05	0.102778	4.6e-31
127687	NM_198446	225480_at	GI_38348207-S	184651	10.4364	10.8517	17.775	1.46193	1.23877	1.41522	8.39e-06	5.22262e-06	4.6e-31
11145	NM_007069	209581_at	GI_5901975-S	16104	-11.6471	-9.5309	-17.7452	-3.13832	-1.56662	-1.95495	3.72e-06	1.43898e-05	5.18e-31
79836	NM_001031855	220009_at	GI_37622895-S	43539	9.66351	7.61543	17.7266	2.18097	0.771661	0.74783	1.52e-05	7.89909e-05	5.58e-31
79836	NM_024778	220009_at	GI_37622895-S	43539	9.66351	7.61543	17.7266	2.18097	0.771661	0.74783	1.52e-05	7.89909e-05	5.58e-31
353514	NM_181879	1555634_a_at	GI_32895360-A	178481	-3.44196	-14.4517	-17.7221	-0.48512	-2.21283	-2.21216	0.0139198	5.28906e-07	5.68e-31
353514	NM_181879	1555634_a_at	GI_32895360-A	178481	-3.44196	-0.787298	-17.7221	-0.48512	-0.0516801	-2.21216	0.0139198	0.543304	5.68e-31
353514	NM_181879	1555634_a_at	GI_32895360-A	178481	-3.44196	-18.7082	-17.7221	-0.48512	-2.75	-2.21216	0.0139198	7.25805e-08	5.68e-31
353514	NM_181985	215838_at	GI_32895360-A	54032	-6.65213	-14.4517	-17.7221	-2.38498	-2.21283	-2.21216	0.000240726	5.28906e-07	5.68e-31
353514	NM_181985	215838_at	GI_32895360-A	54032	-6.65213	-0.787298	-17.7221	-2.38498	-0.0516801	-2.21216	0.000240726	0.543304	5.68e-31
353514	NM_181985	215838_at	GI_32895360-A	54032	-6.65213	-18.7082	-17.7221	-2.38498	-2.75	-2.21216	0.000240726	7.25805e-08	5.68e-31
353514	NM_181985	215838_at	GI_32895360-A	178481	-6.65213	-14.4517	-17.7221	-2.38498	-2.21283	-2.21216	0.000240726	5.28906e-07	5.68e-31
353514	NM_181985	215838_at	GI_32895360-A	178481	-6.65213	-0.787298	-17.7221	-2.38498	-0.0516801	-2.21216	0.000240726	0.543304	5.68e-31
353514	NM_181985	215838_at	GI_32895360-A	178481	-6.65213	-18.7082	-17.7221	-2.38498	-2.75	-2.21216	0.000240726	7.25805e-08	5.68e-31
353514	NM_181986	1555634_a_at	GI_32895364-I	54032	-3.44196	-14.4517	-17.7221	-0.48512	-2.21283	-2.21216	0.0139198	5.28906e-07	5.68e-31
353514	NM_181986	1555634_a_at	GI_32895364-I	54032	-3.44196	-0.787298	-17.7221	-0.48512	-0.0516801	-2.21216	0.0139198	0.543304	5.68e-31
353514	NM_181986	1555634_a_at	GI_32895364-I	54032	-3.44196	-18.7082	-17.7221	-0.48512	-2.75	-2.21216	0.0139198	7.25805e-08	5.68e-31
353514	NM_181879	1555634_a_at	GI_32895360-A	54032	-3.44196	-14.4517	-17.7221	-0.48512	-2.21283	-2.21216	0.0139198	5.28906e-07	5.68e-31
353514	NM_181879	1555634_a_at	GI_32895360-A	54032	-3.44196	-0.787298	-17.7221	-0.48512	-0.0516801	-2.21216	0.0139198	0.543304	5.68e-31
353514	NM_181879	1555634_a_at	GI_32895360-A	54032	-3.44196	-18.7082	-17.7221	-0.48512	-2.75	-2.21216	0.0139198	7.25805e-08	5.68e-31
353514	NM_021250	215838_at	GI_32895366-I	54032	-6.65213	-14.4517	-17.7221	-2.38498	-2.21283	-2.21216	0.000240726	5.28906e-07	5.68e-31
353514	NM_021250	215838_at	GI_32895366-I	54032	-6.65213	-0.787298	-17.7221	-2.38498	-0.0516801	-2.21216	0.000240726	0.543304	5.68e-31
353514	NM_021250	215838_at	GI_32895366-I	54032	-6.65213	-18.7082	-17.7221	-2.38498	-2.75	-2.21216	0.000240726	7.25805e-08	5.68e-31
353514	NM_021250	215838_at	GI_32895366-I	178481	-6.65213	-14.4517	-17.7221	-2.38498	-2.21283	-2.21216	0.000240726	5.28906e-07	5.68e-31
353514	NM_021250	215838_at	GI_32895366-I	178481	-6.65213	-0.787298	-17.7221	-2.38498	-0.0516801	-2.21216	0.000240726	0.543304	5.68e-31
353514	NM_021250	215838_at	GI_32895366-I	178481	-6.65213	-18.7082	-17.7221	-2.38498	-2.75	-2.21216	0.000240726	7.25805e-08	5.68e-31
353514	NM_181986	1555634_a_at	GI_32895364-I	178481	-3.44196	-14.4517	-17.7221	-0.48512	-2.21283	-2.21216	0.0139198	5.28906e-07	5.68e-31
353514	NM_181986	1555634_a_at	GI_32895364-I	178481	-3.44196	-0.787298	-17.7221	-0.48512	-0.0516801	-2.21216	0.0139198	0.543304	5.68e-31
353514	NM_181986	1555634_a_at	GI_32895364-I	178481	-3.44196	-18.7082	-17.7221	-0.48512	-2.75	-2.21216	0.0139198	7.25805e-08	5.68e-31
5265	NM_000295	211429_s_at	GI_21361197-S	87995	-7.46112	-16.2421	-17.6967	-2.33474	-2.26069	-2.63461	0.000106289	2.14591e-07	6.31e-31
5265	NM_001002235	211429_s_at	GI_21361197-S	87995	-7.46112	-16.2421	-17.6967	-2.33474	-2.26069	-2.63461	0.000106289	2.14591e-07	6.31e-31
5265	NM_001002236	211429_s_at	GI_21361197-S	87995	-7.46112	-16.2421	-17.6967	-2.33474	-2.26069	-2.63461	0.000106289	2.14591e-07	6.31e-31
128	NM_000671	208847_s_at	GI_11496890-S	86945	8.93452	7.65299	17.6938	1.20764	0.511325	0.869654	2.82e-05	7.56969e-05	6.37e-31
114548	NM_004895	216015_s_at	GI_34878689-A	11746	-8.834	-15.3994	-17.6865	-1.79504	-1.84337	-1.20991	3.05e-05	3.31428e-07	6.56e-31
114548	NM_183395	216015_s_at	GI_34878689-A	11746	-8.834	-15.3994	-17.6865	-1.79504	-1.84337	-1.20991	3.05e-05	3.31428e-07	6.56e-31
140	NM_000677	206171_at	GI_6031156-S	90093	8.49408	11.2567	17.6347	2.86079	2.25499	2.00658	4.07e-05	3.85913e-06	8.08e-31
140	NM_000677	206171_at	GI_6031156-S	90093	8.49408	2.65995	17.6347	2.86079	0.396116	2.00658	4.07e-05	0.0433241	8.08e-31
140	NM_020683	223660_at	GI_40254935-S	90093	2.35738	11.2567	17.6347	1.01618	2.25499	2.00658	0.069345	3.85913e-06	8.08e-31
140	NM_020683	223660_at	GI_40254935-S	90093	2.35738	2.65995	17.6347	1.01618	0.396116	2.00658	0.069345	0.0433241	8.08e-31
2990	NM_000181	202605_at	GI_4504222-S	87835	6.59206	14.4951	17.5905	1.15044	1.1299	0.725801	0.00025719	5.20902e-07	9.7e-31
2990	NM_000181	202605_at	GI_4504222-S	171631	6.59206	14.4951	17.5905	1.15044	1.1299	0.725801	0.00025719	5.20902e-07	9.7e-31
976	NM_078481	202910_s_at	GI_17978488-A	70634	-14.5525	-11.771	-17.5665	-1.7746	-1.415	-1.80848	6.55e-07	2.7777e-06	1.07e-30
976	NM_001784	202910_s_at	GI_17978488-A	104574	-14.5525	-11.771	-17.5665	-1.7746	-1.415	-1.80848	6.55e-07	2.7777e-06	1.07e-30
976	NM_001025160	202910_s_at	GI_17978488-A	70634	-14.5525	-11.771	-17.5665	-1.7746	-1.415	-1.80848	6.55e-07	2.7777e-06	1.07e-30
976	NM_001025160	202910_s_at	GI_17978488-A	104574	-14.5525	-11.771	-17.5665	-1.7746	-1.415	-1.80848	6.55e-07	2.7777e-06	1.07e-30
976	NM_078481	202910_s_at	GI_17978488-A	104574	-14.5525	-11.771	-17.5665	-1.7746	-1.415	-1.80848	6.55e-07	2.7777e-06	1.07e-30
976	NM_001784	202910_s_at	GI_17978488-A	70634	-14.5525	-11.771	-17.5665	-1.7746	-1.415	-1.80848	6.55e-07	2.7777e-06	1.07e-30
483	NM_001679	208836_at	GI_4502280-S	94414	6.068	8.37789	17.5554	0.979224	0.884656	0.852902	0.000447779	3.79154e-05	1.12e-30
9034	NM_003965	211434_s_at	GI_40805833-S	4226	10.1901	11.4794	17.5501	2.62909	2.28103	1.37541	1e-05	3.33082e-06	1.14e-30
11326	NM_007268	204787_at	GI_6005957-S	16336	10.6754	12.0186	17.5382	4.49693	3.05945	2.11299	7.21e-06	2.37666e-06	1.2e-30
79961	NM_024901	221081_s_at	GI_34147689-S	45327	7.79612	7.49469	17.5334	1.39464	0.856913	1.18956	7.64e-05	8.89517e-05	1.22e-30
9988	NM_021145	203301_s_at	GI_10863946-S	40210	-6.01175	-7.57071	-17.5187	-0.974652	-0.546382	-0.723509	0.00047587	8.29463e-05	1.3e-30
23768	NM_013231	204359_at	GI_27894383-S	152732	16.9223	7.90912	17.5012	4.99234	1.25168	1.42505	2.09e-07	5.81639e-05	1.39e-30
23768	NM_013231	204359_at	GI_27894383-S	20172	16.9223	7.90912	17.5012	4.99234	1.25168	1.42505	2.09e-07	5.81639e-05	1.39e-30
313	NM_001637	205639_at	GI_4502114-S	94366	-5.94779	-7.35843	-17.4681	-1.43901	-1.3755	-1.22822	0.000513365	0.000101955	1.6e-30
313	NM_001637	205639_at	GI_4502114-S	100914	-5.94779	-7.35843	-17.4681	-1.43901	-1.3755	-1.22822	0.000513365	0.000101955	1.6e-30
313	NM_001637	205639_at	GI_4502114-S	107336	-5.94779	-7.35843	-17.4681	-1.43901	-1.3755	-1.22822	0.000513365	0.000101955	1.6e-30
11033	NM_006869	90265_at	GI_6806912-S	128726	-8.50477	-12.3881	-17.4604	-1.38884	-1.4946	-1.42408	4.04e-05	1.87364e-06	1.65e-30
50856	NM_194447	219947_at	GI_37577116-A	25736	-5.68737	-6.73927	-17.452	-0.933672	-1.04941	-1.24599	0.000699057	0.000191531	1.7e-30
50856	NM_016184	221724_s_at	GI_37577116-A	25736	-4.24033	-6.73927	-17.452	-0.877689	-1.04941	-1.24599	0.00442139	0.000191531	1.7e-30
50856	NM_194448	219947_at	GI_37577116-A	25736	-5.68737	-6.73927	-17.452	-0.933672	-1.04941	-1.24599	0.000699057	0.000191531	1.7e-30
50856	NM_194450	221724_s_at	GI_37577116-A	25736	-4.24033	-6.73927	-17.452	-0.877689	-1.04941	-1.24599	0.00442139	0.000191531	1.7e-30
57136	NM_020531	206656_s_at	GI_41327713-S	36682	6.07711	6.82438	17.4449	1.3205	1.06763	0.965321	0.000442884	0.000175318	1.75e-30
196383	NM_145058	227983_at	GI_21450827-S	57354	-6.22584	-11.2593	-17.4251	-0.929921	-0.96686	-0.995947	0.000373222	3.85823e-06	1.89e-30
6037	NM_002935	206851_at	GI_45243506-S	96102	-6.75028	-6.17222	-17.4191	-1.31029	-0.719433	-0.861521	0.000217413	0.000353044	1.93e-30
29090	NM_014177	223181_at	GI_7661809-S	22167	6.58463	8.69438	17.3445	1.21442	0.908653	1.11186	0.00025859	2.84727e-05	2.64e-30
5898	NM_005402	224880_at	GI_33946328-S	110068	6.78231	7.39711	17.3342	1.18952	0.877086	1.25497	0.000209711	9.82129e-05	2.75e-30
5738	NM_020440	224937_at	GI_37549246-S	2710	11.7818	6.48401	17.3011	3.4315	0.902435	0.557355	3.42e-06	0.000252382	3.15e-30
3329	NM_199440	200807_s_at	GI_41399283-A	95116	5.46434	8.13321	17.2582	0.8846	0.875373	1.10833	0.000906123	4.68741e-05	3.75e-30
3329	NM_002156	200807_s_at	GI_41399283-A	95116	5.46434	8.13321	17.2582	0.8846	0.875373	1.10833	0.000906123	4.68741e-05	3.75e-30
6309	NM_001024956	211423_s_at	GI_10800413-S	17511	11.8344	11.8174	17.2458	2.84089	1.57239	1.45299	3.32e-06	2.70786e-06	3.94e-30
6309	NM_006918	211423_s_at	GI_10800413-S	17511	11.8344	11.8174	17.2458	2.84089	1.57239	1.45299	3.32e-06	2.70786e-06	3.94e-30
3613	NM_014214	203126_at	GI_7657235-S	130017	-13.1131	-22.1243	-17.2401	-2.75584	-2.07469	-1.37265	1.49e-06	2.25866e-08	4.02e-30
50999	NM_016040	202195_s_at	GI_19923441-S	27172	6.05685	7.00295	17.2009	0.930005	0.641477	0.995406	0.000453753	0.000144833	4.73e-30
9524	NM_138501	208336_s_at	GI_4759061-A	165665	6.2601	15.0119	17.1937	1.37349	1.3039	1.48916	0.000360899	3.96969e-07	4.87e-30
9524	NM_138501	208336_s_at	GI_4759061-A	8564	6.2601	15.0119	17.1937	1.37349	1.3039	1.48916	0.000360899	3.96969e-07	4.87e-30
11072	NM_007026	203367_at	GI_5902001-S	16060	13.3592	12.8129	17.1644	3.0103	1.55964	1.22161	1.28e-06	1.43414e-06	5.5e-30
271	NM_004037	212360_at	GI_34147620-A	5814	-10.0585	-18.2895	-17.163	-1.52449	-1.32019	-1.01141	1.12e-05	8.47283e-08	5.53e-30
271	NM_139156	212360_at	GI_34147620-A	5814	-10.0585	-18.2895	-17.163	-1.52449	-1.32019	-1.01141	1.12e-05	8.47283e-08	5.53e-30
271	NM_203404	212360_at	GI_34147620-A	5814	-10.0585	-18.2895	-17.163	-1.52449	-1.32019	-1.01141	1.12e-05	8.47283e-08	5.53e-30
1595	NM_000786	202314_at	GI_13929427-S	87121	8.53205	8.20243	17.1319	2.45082	1.93453	1.93412	3.96e-05	4.43046e-05	6.29e-30
9121	NM_004695	206600_s_at	GI_20127461-S	5145	-8.95566	-12.9636	-17.0935	-1.55077	-1.00678	-0.707467	2.76e-05	1.29861e-06	7.39e-30
911	NM_001765	205987_at	GI_4502646-S	93028	-8.76084	-6.49392	-17.0921	-2.2766	-0.693574	-1.52593	3.24e-05	0.000249651	7.43e-30
5720	NM_006263	200814_at	GI_30581139-A	110886	-5.89943	-9.55157	-17.091	-1.41301	-1.14503	-1.15933	0.000540252	1.41472e-05	7.45e-30
5720	NM_176783	200814_at	GI_30581139-A	110886	-5.89943	-9.55157	-17.091	-1.41301	-1.14503	-1.15933	0.000540252	1.41472e-05	7.45e-30
54148	NM_080794	218558_s_at	GI_27886569-I	177197	6.33712	0.016712	17.0694	1.26301	0.00134171	0.841075	0.000332703	0.989584	8.16e-30
54148	NM_080794	218558_s_at	GI_27886569-I	177197	6.33712	5.56421	17.0694	1.26301	0.679695	0.841075	0.000332703	0.00073488	8.16e-30
54148	NM_017446	218558_s_at	GI_27886581-A	177197	6.33712	0.016712	17.0694	1.26301	0.00134171	0.841075	0.000332703	0.989584	8.16e-30
54148	NM_017446	218558_s_at	GI_27886581-A	177197	6.33712	5.56421	17.0694	1.26301	0.679695	0.841075	0.000332703	0.00073488	8.16e-30
3659	NM_002198	202531_at	GI_4504720-S	95166	-6.70819	-10.4613	-17.0494	-2.24016	-2.22566	-1.96114	0.000227217	6.75361e-06	8.86e-30
400	NM_001177	201658_at	GI_33946322-S	87613	7.25734	8.39911	17.0223	1.07441	0.654502	1.07067	0.000129648	3.71246e-05	9.91e-30
7538	NM_003407	201531_at	GI_4507960-S	96783	-11.4798	-22.1058	-17.016	-2.41929	-2.77995	-1.71351	4.09e-06	2.25866e-08	1.02e-29
55697	NM_018052	218169_at	GI_39780551-S	64067	8.23641	11.3168	17.0143	1.47937	1.26111	1.22317	5.09e-05	3.70262e-06	1.02e-29
55697	NM_018052	218169_at	GI_39780551-S	30392	8.23641	11.3168	17.0143	1.47937	1.26111	1.22317	5.09e-05	3.70262e-06	1.02e-29
55697	NM_018052	218169_at	GI_39780551-S	69966	8.23641	11.3168	17.0143	1.47937	1.26111	1.22317	5.09e-05	3.70262e-06	1.02e-29
171425	NM_206808	238440_at	GI_45545436-I	57901	9.88629	8.65887	17.0089	2.64737	1.31789	1.16248	1.29e-05	2.92382e-05	1.04e-29
23503	NM_015346	37943_at	GI_38202204-S	1271	10.7923	14.1147	16.9691	1.46313	1.17461	1.12781	6.59e-06	6.42024e-07	1.24e-29
3717	NM_004972	205841_at	GI_13325062-S	10228	-7.27182	-6.43937	-16.9215	-2.06312	-1.00372	-1.41643	0.000127883	0.000264771	1.51e-29
55647	NM_017817	219622_at	GI_8923400-S	28377	5.38251	12.1193	16.9135	1.618	1.46654	1.30851	0.000992993	2.22118e-06	1.56e-29
4005	NM_005574	204249_s_at	GI_6633806-S	12629	-6.29155	-7.40355	-16.8923	-1.29279	-1.12677	-1.24572	0.000348418	9.77667e-05	1.71e-29
6430	NM_006925	212266_s_at	GI_40254839-S	15966	-7.16894	-10.7632	-16.8689	-1.25711	-1.0232	-1.07746	0.000141038	5.54003e-06	1.88e-29
8974	NM_001017973	202733_at	GI_4758867-S	6031	18.4353	8.133	16.8625	3.89037	0.656729	1.18619	1.07e-07	4.68741e-05	1.93e-29
8974	NM_004199	202733_at	GI_4758867-S	6031	18.4353	8.133	16.8625	3.89037	0.656729	1.18619	1.07e-07	4.68741e-05	1.93e-29
8974	NM_001017974	202733_at	GI_4758867-S	6031	18.4353	8.133	16.8625	3.89037	0.656729	1.18619	1.07e-07	4.68741e-05	1.93e-29
9500	NM_006986	209014_at	GI_14195633-S	108202	13.3263	8.29595	16.8603	1.67328	0.81579	1.00217	1.3e-06	4.0727e-05	1.95e-29
9500	NM_001005332	209014_at	GI_14195633-S	108202	13.3263	8.29595	16.8603	1.67328	0.81579	1.00217	1.3e-06	4.0727e-05	1.95e-29
9500	NM_001005333	209014_at	GI_14195633-S	108202	13.3263	8.29595	16.8603	1.67328	0.81579	1.00217	1.3e-06	4.0727e-05	1.95e-29
51754	NM_016446	207839_s_at	GI_27552763-S	27642	-6.78606	-5.51979	-16.8551	-1.58566	-0.674745	-0.687789	0.000209007	0.000774164	1.99e-29
1028	NM_000076	219534_x_at	GI_4557440-S	84751	-9.50796	-6.83179	-16.8462	-2.46094	-1.45424	-1.72543	1.73e-05	0.000173991	2.06e-29
9645	NM_014632	212473_s_at	GI_41281417-S	157259	-6.25091	-6.04973	-16.8281	-1.64089	-0.665441	-1.11029	0.000364058	0.000408269	2.23e-29
9645	NM_014632	212473_s_at	GI_41281417-S	100753	-6.25091	-6.04973	-16.8281	-1.64089	-0.665441	-1.11029	0.000364058	0.000408269	2.23e-29
9645	NM_014632	212473_s_at	GI_41281417-S	24294	-6.25091	-6.04973	-16.8281	-1.64089	-0.665441	-1.11029	0.000364058	0.000408269	2.23e-29
11027	NM_006866	207857_at	GI_5803067-S	15910	-6.43842	-6.14258	-16.7358	-1.78311	-1.3759	-1.70806	0.000301004	0.00036595	3.29e-29
3676	NM_000885	213416_at	GI_6006032-S	90398	-14.4055	-10.7516	-16.7072	-2.43082	-1.31926	-1.43859	7.14e-07	5.57519e-06	3.71e-29
4702	NM_014222	218160_at	GI_33519464-S	19111	5.45287	6.10875	16.6977	0.933346	0.622085	0.76848	0.00091743	0.000380022	3.86e-29
6653	NM_003105	203509_at	GI_18379347-S	100758	-7.07724	-6.01074	-16.6866	-1.64042	-0.930293	-1.61166	0.0001553	0.000428959	4.04e-29
6653	NM_003105	203509_at	GI_18379347-S	96333	-7.07724	-6.01074	-16.6866	-1.64042	-0.930293	-1.61166	0.0001553	0.000428959	4.04e-29
284129	NM_173626	226679_at	GI_27734747-S	83973	11.3954	15.57	16.6804	2.56215	2.78583	1.22916	4.3e-06	3.00811e-07	4.15e-29
54926	NM_017811	226954_at	GI_22212942-S	28366	-6.95273	-12.7354	-16.6767	-1.15069	-1.11658	-0.785462	0.000176553	1.50545e-06	4.21e-29
3033	NM_005327	201036_s_at	GI_4885386-S	9187	11.6227	12.2677	16.675	1.74716	1.10174	0.684606	3.78e-06	2.02327e-06	4.23e-29
3087	NM_002729	215933_s_at	GI_17978473-S	97401	-7.32143	-8.55859	-16.674	-1.48756	-0.932117	-0.981511	0.000121702	3.20202e-05	4.24e-29
9516	NM_004862	200704_at	GI_4758913-S	8553	8.90006	6.65949	16.6719	1.6103	1.68995	1.23848	2.88e-05	0.000208515	4.28e-29
79921	NM_001006936	202371_at	GI_21361595-S	43677	7.93833	9.64412	16.6589	1.15999	0.858601	1.06184	6.68e-05	1.31511e-05	4.51e-29
79921	NM_001006937	202371_at	GI_21361595-S	43677	7.93833	9.64412	16.6589	1.15999	0.858601	1.06184	6.68e-05	1.31511e-05	4.51e-29
79921	NM_001006935	202371_at	GI_21361595-S	43677	7.93833	9.64412	16.6589	1.15999	0.858601	1.06184	6.68e-05	1.31511e-05	4.51e-29
79921	NM_024863	202371_at	GI_21361595-S	43677	7.93833	9.64412	16.6589	1.15999	0.858601	1.06184	6.68e-05	1.31511e-05	4.51e-29
5293	NM_005026	203879_at	GI_19923288-S	154485	-6.663	-11.6189	-16.652	-1.11386	-1.13633	-1.28261	0.000238168	3.02558e-06	4.64e-29
5293	NM_005026	203879_at	GI_19923288-S	11912	-6.663	-11.6189	-16.652	-1.11386	-1.13633	-1.28261	0.000238168	3.02558e-06	4.64e-29
84898	NM_032812	227276_at	GI_40255004-S	48736	6.85318	7.0871	16.6455	0.950036	0.798811	1.04179	0.000195387	0.000132501	4.77e-29
9518	NM_004864	221577_x_at	GI_4758935-S	162979	14.5442	9.21659	16.6325	3.42465	2.07643	1.20837	6.55e-07	1.85242e-05	5.03e-29
2739	NM_006708	200681_at	GI_5729841-S	15699	8.08158	10.2887	16.615	0.941252	0.815891	0.977554	5.88e-05	7.68415e-06	5.42e-29
55803	NM_018404	219358_s_at	GI_8923762-S	116465	7.37588	8.99776	16.5374	1.10508	1.02024	1.3749	0.000115615	2.20567e-05	7.54e-29
7295	NM_003329	208864_s_at	GI_4507744-S	111136	5.65564	22.9596	16.5172	1.21813	1.48737	0.948014	0.000724948	1.81255e-08	8.21e-29
7295	NM_003329	208864_s_at	GI_4507744-S	53347	5.65564	22.9596	16.5172	1.21813	1.48737	0.948014	0.000724948	1.81255e-08	8.21e-29
245972	NM_152565	1553153_at	GI_22749164-S	134770	32.5593	6.59331	16.5008	5.76248	0.565106	1.73177	2.16e-09	0.000225034	8.8e-29
6477	NM_001006610	202981_x_at	GI_40254443-S	97809	10.8914	7.28373	16.4899	1.56637	0.634979	0.974804	6.13e-06	0.000108663	9.21e-29
6477	NM_003031	202981_x_at	GI_40254443-S	97809	10.8914	7.28373	16.4899	1.56637	0.634979	0.974804	6.13e-06	0.000108663	9.21e-29
253982	NM_181718	1553997_a_at	GI_38708312-A	79519	7.51405	8.60294	16.4764	1.66438	1.52376	1.45862	0.000101191	3.07384e-05	9.76e-29
3084	NM_013958	206343_s_at	GI_7669521-A	1093	-11.3102	-0.552165	-16.4689	-5.66744	-0.0363583	-1.17996	4.54e-06	0.676575	1.01e-28
3084	NM_013958	206343_s_at	GI_7669521-A	1093	-11.3102	-11.0141	-16.4689	-5.66744	-1.86588	-1.17996	4.54e-06	4.63976e-06	1.01e-28
3084	NM_013964	206237_s_at	GI_7669521-A	168115	-8.53738	-0.552165	-16.4689	-2.60327	-0.0363583	-1.17996	3.94e-05	0.676575	1.01e-28
3084	NM_013964	206237_s_at	GI_7669521-A	168115	-8.53738	-11.0141	-16.4689	-2.60327	-1.86588	-1.17996	3.94e-05	4.63976e-06	1.01e-28
3084	NM_013960	208230_s_at	GI_7669519-I	143477	-6.37359	-0.552165	-16.4689	-1.35365	-0.0363583	-1.17996	0.00032133	0.676575	1.01e-28
3084	NM_013960	208230_s_at	GI_7669519-I	143477	-6.37359	-11.0141	-16.4689	-1.35365	-1.86588	-1.17996	0.00032133	4.63976e-06	1.01e-28
3084	NM_013964	206237_s_at	GI_7669521-A	1093	-8.53738	-0.552165	-16.4689	-2.60327	-0.0363583	-1.17996	3.94e-05	0.676575	1.01e-28
3084	NM_013964	206237_s_at	GI_7669521-A	1093	-8.53738	-11.0141	-16.4689	-2.60327	-1.86588	-1.17996	3.94e-05	4.63976e-06	1.01e-28
3084	NM_013957	206237_s_at	GI_7669521-A	167470	-8.53738	-0.552165	-16.4689	-2.60327	-0.0363583	-1.17996	3.94e-05	0.676575	1.01e-28
3084	NM_013957	206237_s_at	GI_7669521-A	167470	-8.53738	-11.0141	-16.4689	-2.60327	-1.86588	-1.17996	3.94e-05	4.63976e-06	1.01e-28
3084	NM_013956	206237_s_at	GI_7669521-A	143477	-8.53738	-0.552165	-16.4689	-2.60327	-0.0363583	-1.17996	3.94e-05	0.676575	1.01e-28
3084	NM_013956	206237_s_at	GI_7669521-A	143477	-8.53738	-11.0141	-16.4689	-2.60327	-1.86588	-1.17996	3.94e-05	4.63976e-06	1.01e-28
3084	NM_013956	206237_s_at	GI_7669521-A	168115	-8.53738	-0.552165	-16.4689	-2.60327	-0.0363583	-1.17996	3.94e-05	0.676575	1.01e-28
3084	NM_013956	206237_s_at	GI_7669521-A	168115	-8.53738	-11.0141	-16.4689	-2.60327	-1.86588	-1.17996	3.94e-05	4.63976e-06	1.01e-28
3084	NM_013957	206237_s_at	GI_7669521-A	1093	-8.53738	-0.552165	-16.4689	-2.60327	-0.0363583	-1.17996	3.94e-05	0.676575	1.01e-28
3084	NM_013957	206237_s_at	GI_7669521-A	1093	-8.53738	-11.0141	-16.4689	-2.60327	-1.86588	-1.17996	3.94e-05	4.63976e-06	1.01e-28
3084	NM_013962	206343_s_at	GI_7669521-A	167470	-11.3102	-0.552165	-16.4689	-5.66744	-0.0363583	-1.17996	4.54e-06	0.676575	1.01e-28
3084	NM_013962	206343_s_at	GI_7669521-A	167470	-11.3102	-11.0141	-16.4689	-5.66744	-1.86588	-1.17996	4.54e-06	4.63976e-06	1.01e-28
3084	NM_013964	206237_s_at	GI_7669521-A	143477	-8.53738	-0.552165	-16.4689	-2.60327	-0.0363583	-1.17996	3.94e-05	0.676575	1.01e-28
3084	NM_013964	206237_s_at	GI_7669521-A	143477	-8.53738	-11.0141	-16.4689	-2.60327	-1.86588	-1.17996	3.94e-05	4.63976e-06	1.01e-28
3084	NM_013957	206237_s_at	GI_7669521-A	143477	-8.53738	-0.552165	-16.4689	-2.60327	-0.0363583	-1.17996	3.94e-05	0.676575	1.01e-28
3084	NM_013957	206237_s_at	GI_7669521-A	143477	-8.53738	-11.0141	-16.4689	-2.60327	-1.86588	-1.17996	3.94e-05	4.63976e-06	1.01e-28
3084	NM_013959	206343_s_at	GI_7669521-A	167470	-11.3102	-0.552165	-16.4689	-5.66744	-0.0363583	-1.17996	4.54e-06	0.676575	1.01e-28
3084	NM_013959	206343_s_at	GI_7669521-A	167470	-11.3102	-11.0141	-16.4689	-5.66744	-1.86588	-1.17996	4.54e-06	4.63976e-06	1.01e-28
3084	NM_013959	206343_s_at	GI_7669521-A	168115	-11.3102	-0.552165	-16.4689	-5.66744	-0.0363583	-1.17996	4.54e-06	0.676575	1.01e-28
3084	NM_013959	206343_s_at	GI_7669521-A	168115	-11.3102	-11.0141	-16.4689	-5.66744	-1.86588	-1.17996	4.54e-06	4.63976e-06	1.01e-28
3084	NM_013962	206343_s_at	GI_7669521-A	168115	-11.3102	-0.552165	-16.4689	-5.66744	-0.0363583	-1.17996	4.54e-06	0.676575	1.01e-28
3084	NM_013962	206343_s_at	GI_7669521-A	168115	-11.3102	-11.0141	-16.4689	-5.66744	-1.86588	-1.17996	4.54e-06	4.63976e-06	1.01e-28
3084	NM_013959	206343_s_at	GI_7669521-A	143477	-11.3102	-0.552165	-16.4689	-5.66744	-0.0363583	-1.17996	4.54e-06	0.676575	1.01e-28
3084	NM_013959	206343_s_at	GI_7669521-A	143477	-11.3102	-11.0141	-16.4689	-5.66744	-1.86588	-1.17996	4.54e-06	4.63976e-06	1.01e-28
3084	NM_013958	206343_s_at	GI_7669521-A	167470	-11.3102	-0.552165	-16.4689	-5.66744	-0.0363583	-1.17996	4.54e-06	0.676575	1.01e-28
3084	NM_013958	206343_s_at	GI_7669521-A	167470	-11.3102	-11.0141	-16.4689	-5.66744	-1.86588	-1.17996	4.54e-06	4.63976e-06	1.01e-28
3084	NM_013958	206343_s_at	GI_7669521-A	168115	-11.3102	-0.552165	-16.4689	-5.66744	-0.0363583	-1.17996	4.54e-06	0.676575	1.01e-28
3084	NM_013958	206343_s_at	GI_7669521-A	168115	-11.3102	-11.0141	-16.4689	-5.66744	-1.86588	-1.17996	4.54e-06	4.63976e-06	1.01e-28
3084	NM_013960	208230_s_at	GI_7669519-I	1093	-6.37359	-0.552165	-16.4689	-1.35365	-0.0363583	-1.17996	0.00032133	0.676575	1.01e-28
3084	NM_013960	208230_s_at	GI_7669519-I	1093	-6.37359	-11.0141	-16.4689	-1.35365	-1.86588	-1.17996	0.00032133	4.63976e-06	1.01e-28
3084	NM_013958	206343_s_at	GI_7669521-A	143477	-11.3102	-0.552165	-16.4689	-5.66744	-0.0363583	-1.17996	4.54e-06	0.676575	1.01e-28
3084	NM_013958	206343_s_at	GI_7669521-A	143477	-11.3102	-11.0141	-16.4689	-5.66744	-1.86588	-1.17996	4.54e-06	4.63976e-06	1.01e-28
3084	NM_013960	208230_s_at	GI_7669519-I	168115	-6.37359	-0.552165	-16.4689	-1.35365	-0.0363583	-1.17996	0.00032133	0.676575	1.01e-28
3084	NM_013960	208230_s_at	GI_7669519-I	168115	-6.37359	-11.0141	-16.4689	-1.35365	-1.86588	-1.17996	0.00032133	4.63976e-06	1.01e-28
3084	NM_013962	206343_s_at	GI_7669521-A	143477	-11.3102	-0.552165	-16.4689	-5.66744	-0.0363583	-1.17996	4.54e-06	0.676575	1.01e-28
3084	NM_013962	206343_s_at	GI_7669521-A	143477	-11.3102	-11.0141	-16.4689	-5.66744	-1.86588	-1.17996	4.54e-06	4.63976e-06	1.01e-28
3084	NM_013957	206237_s_at	GI_7669521-A	168115	-8.53738	-0.552165	-16.4689	-2.60327	-0.0363583	-1.17996	3.94e-05	0.676575	1.01e-28
3084	NM_013957	206237_s_at	GI_7669521-A	168115	-8.53738	-11.0141	-16.4689	-2.60327	-1.86588	-1.17996	3.94e-05	4.63976e-06	1.01e-28
3084	NM_013956	206237_s_at	GI_7669521-A	1093	-8.53738	-0.552165	-16.4689	-2.60327	-0.0363583	-1.17996	3.94e-05	0.676575	1.01e-28
3084	NM_013956	206237_s_at	GI_7669521-A	1093	-8.53738	-11.0141	-16.4689	-2.60327	-1.86588	-1.17996	3.94e-05	4.63976e-06	1.01e-28
3084	NM_013964	206237_s_at	GI_7669521-A	167470	-8.53738	-0.552165	-16.4689	-2.60327	-0.0363583	-1.17996	3.94e-05	0.676575	1.01e-28
3084	NM_013964	206237_s_at	GI_7669521-A	167470	-8.53738	-11.0141	-16.4689	-2.60327	-1.86588	-1.17996	3.94e-05	4.63976e-06	1.01e-28
3084	NM_013962	206343_s_at	GI_7669521-A	1093	-11.3102	-0.552165	-16.4689	-5.66744	-0.0363583	-1.17996	4.54e-06	0.676575	1.01e-28
3084	NM_013962	206343_s_at	GI_7669521-A	1093	-11.3102	-11.0141	-16.4689	-5.66744	-1.86588	-1.17996	4.54e-06	4.63976e-06	1.01e-28
3084	NM_013956	206237_s_at	GI_7669521-A	167470	-8.53738	-0.552165	-16.4689	-2.60327	-0.0363583	-1.17996	3.94e-05	0.676575	1.01e-28
3084	NM_013956	206237_s_at	GI_7669521-A	167470	-8.53738	-11.0141	-16.4689	-2.60327	-1.86588	-1.17996	3.94e-05	4.63976e-06	1.01e-28
3084	NM_013960	208230_s_at	GI_7669519-I	167470	-6.37359	-0.552165	-16.4689	-1.35365	-0.0363583	-1.17996	0.00032133	0.676575	1.01e-28
3084	NM_013960	208230_s_at	GI_7669519-I	167470	-6.37359	-11.0141	-16.4689	-1.35365	-1.86588	-1.17996	0.00032133	4.63976e-06	1.01e-28
3084	NM_013959	206343_s_at	GI_7669521-A	1093	-11.3102	-0.552165	-16.4689	-5.66744	-0.0363583	-1.17996	4.54e-06	0.676575	1.01e-28
3084	NM_013959	206343_s_at	GI_7669521-A	1093	-11.3102	-11.0141	-16.4689	-5.66744	-1.86588	-1.17996	4.54e-06	4.63976e-06	1.01e-28
56670	NM_033050	223939_at	GI_14780893-S	48960	20.8445	8.14723	16.4242	5.57052	1.45796	2.05817	4.05e-08	4.6379e-05	1.22e-28
83541	NM_031424	226584_s_at	GI_34147524-S	44599	-8.53064	-11.806	-16.3994	-1.46107	-1.3535	-0.9304	3.96e-05	2.72673e-06	1.35e-28
83541	NM_207121	226584_s_at	GI_34147524-S	44599	-8.53064	-11.806	-16.3994	-1.46107	-1.3535	-0.9304	3.96e-05	2.72673e-06	1.35e-28
51260	NM_016500	223294_at	GI_32306538-S	29334	9.52596	9.30707	16.3721	1.67386	1.07969	1.23223	1.71e-05	1.7227e-05	1.51e-28
4929	NM_006186	204622_x_at	GI_27894352-A	13386	-15.5378	-8.03375	-16.3688	-3.12979	-0.898675	-1.12869	3.9e-07	5.15848e-05	1.53e-28
4929	NM_173173	204622_x_at	GI_27894352-A	13386	-15.5378	-8.03375	-16.3688	-3.12979	-0.898675	-1.12869	3.9e-07	5.15848e-05	1.53e-28
4929	NM_173171	204622_x_at	GI_27894352-A	13386	-15.5378	-8.03375	-16.3688	-3.12979	-0.898675	-1.12869	3.9e-07	5.15848e-05	1.53e-28
4929	NM_173172	204622_x_at	GI_27894352-A	13386	-15.5378	-8.03375	-16.3688	-3.12979	-0.898675	-1.12869	3.9e-07	5.15848e-05	1.53e-28
11332	NM_181864	208002_s_at	GI_32528285-A	162957	12.1892	11.0031	16.3527	3.41997	2.44469	2.0099	2.67e-06	4.6677e-06	1.64e-28
11332	NM_181862	208002_s_at	GI_32528285-A	162957	12.1892	11.0031	16.3527	3.41997	2.44469	2.0099	2.67e-06	4.6677e-06	1.64e-28
11332	NM_181866	208002_s_at	GI_32528285-A	162957	12.1892	11.0031	16.3527	3.41997	2.44469	2.0099	2.67e-06	4.6677e-06	1.64e-28
11332	NM_007274	208002_s_at	GI_32528285-A	162957	12.1892	11.0031	16.3527	3.41997	2.44469	2.0099	2.67e-06	4.6677e-06	1.64e-28
11332	NM_181863	208002_s_at	GI_32528285-A	162957	12.1892	11.0031	16.3527	3.41997	2.44469	2.0099	2.67e-06	4.6677e-06	1.64e-28
11332	NM_181865	208002_s_at	GI_32528285-A	162957	12.1892	11.0031	16.3527	3.41997	2.44469	2.0099	2.67e-06	4.6677e-06	1.64e-28
4739	NM_006403	202149_at	GI_33667045-I	127821	-6.2129	-6.95316	-16.3357	-2.71595	-0.927132	-0.750659	0.000378509	0.000152924	1.76e-28
4739	NM_006403	202149_at	GI_33667045-I	149118	-6.2129	-6.95316	-16.3357	-2.71595	-0.927132	-0.750659	0.000378509	0.000152924	1.76e-28
79641	NM_024589	218394_at	GI_13375778-S	40021	-7.85471	-9.34605	-16.3042	-1.44234	-1.01216	-1.03363	7.23e-05	1.66475e-05	2.02e-28
5468	NM_005037	208510_s_at	GI_20336230-A	149085	24.2348	18.5655	16.2617	4.65219	3.05862	1.22606	1.65e-08	7.74693e-08	2.42e-28
5468	NM_138711	208510_s_at	GI_20336230-A	175199	24.2348	18.5655	16.2617	4.65219	3.05862	1.22606	1.65e-08	7.74693e-08	2.42e-28
5468	NM_138711	208510_s_at	GI_20336230-A	149085	24.2348	18.5655	16.2617	4.65219	3.05862	1.22606	1.65e-08	7.74693e-08	2.42e-28
5468	NM_015869	208510_s_at	GI_20336230-A	175199	24.2348	18.5655	16.2617	4.65219	3.05862	1.22606	1.65e-08	7.74693e-08	2.42e-28
5468	NM_015869	208510_s_at	GI_20336230-A	149085	24.2348	18.5655	16.2617	4.65219	3.05862	1.22606	1.65e-08	7.74693e-08	2.42e-28
5468	NM_138712	208510_s_at	GI_20336230-A	175199	24.2348	18.5655	16.2617	4.65219	3.05862	1.22606	1.65e-08	7.74693e-08	2.42e-28
5468	NM_138712	208510_s_at	GI_20336230-A	149085	24.2348	18.5655	16.2617	4.65219	3.05862	1.22606	1.65e-08	7.74693e-08	2.42e-28
5468	NM_005037	208510_s_at	GI_20336230-A	175199	24.2348	18.5655	16.2617	4.65219	3.05862	1.22606	1.65e-08	7.74693e-08	2.42e-28
3675	NM_005501	201474_s_at	GI_6006010-A	165688	8.01548	5.57187	16.2497	1.87927	0.991906	1.10975	6.21e-05	0.000728674	2.54e-28
3675	NM_005501	201474_s_at	GI_6006010-A	157817	8.01548	5.57187	16.2497	1.87927	0.991906	1.10975	6.21e-05	0.000728674	2.54e-28
3675	NM_002204	201474_s_at	GI_6006010-A	157817	8.01548	5.57187	16.2497	1.87927	0.991906	1.10975	6.21e-05	0.000728674	2.54e-28
3675	NM_002204	201474_s_at	GI_6006010-A	165688	8.01548	5.57187	16.2497	1.87927	0.991906	1.10975	6.21e-05	0.000728674	2.54e-28
5698	NM_148954	204279_at	GI_23110931-A	62422	-6.61427	-9.53599	-16.2487	-2.11524	-1.88808	-1.43506	0.000250948	1.4357e-05	2.54e-28
5698	NM_002800	204279_at	GI_23110931-A	62422	-6.61427	-9.53599	-16.2487	-2.11524	-1.88808	-1.43506	0.000250948	1.4357e-05	2.54e-28
11152	NM_001029896	209217_s_at	GI_5901987-S	14615	-5.66716	-10.1992	-16.2412	-1.14413	-0.728268	-1.02607	0.000715609	8.24912e-06	2.63e-28
11152	NM_001029896	209217_s_at	GI_5901987-S	14616	-5.66716	-10.1992	-16.2412	-1.14413	-0.728268	-1.02607	0.000715609	8.24912e-06	2.63e-28
11152	NM_007075	209217_s_at	GI_5901987-S	14615	-5.66716	-10.1992	-16.2412	-1.14413	-0.728268	-1.02607	0.000715609	8.24912e-06	2.63e-28
11152	NM_007075	209217_s_at	GI_5901987-S	14616	-5.66716	-10.1992	-16.2412	-1.14413	-0.728268	-1.02607	0.000715609	8.24912e-06	2.63e-28
6921	NM_005648	202824_s_at	GI_16933562-S	12715	7.18648	8.53748	16.183	1.0699	1.14216	1.22585	0.000138614	3.25318e-05	3.37e-28
25996	NM_015523	218194_at	GI_7661645-S	25134	9.38484	7.53217	16.167	1.17018	0.77827	0.982596	1.91e-05	8.61338e-05	3.6e-28
60386	NM_021734	223222_at	GI_31543631-S	38784	11.5879	16.5606	16.1551	1.51895	1.1854	0.580046	3.83e-06	1.84856e-07	3.79e-28
11329	NM_007271	202951_at	GI_31377778-S	116948	-9.73091	-10.7366	-16.1385	-1.65953	-1.20091	-1.09296	1.45e-05	5.58469e-06	4.07e-28
11329	NM_007271	202951_at	GI_31377778-S	1181	-9.73091	-10.7366	-16.1385	-1.65953	-1.20091	-1.09296	1.45e-05	5.58469e-06	4.07e-28
23531	NM_012329	203414_at	GI_6912507-S	19979	18.9387	24.1929	16.1307	2.7385	1.51815	1.29502	8.94e-08	1.15614e-08	4.2e-28
6158	NM_000991	213223_at	GI_34486095-S	90528	-7.16048	-5.84821	-16.1299	-1.07079	-0.454018	-0.945099	0.000142316	0.000519409	4.21e-28
26999	NM_014376	215785_s_at	GI_24307954-S	19319	-10.5156	-5.79889	-16.1134	-2.80108	-0.420174	-0.583438	8e-06	0.000552336	4.52e-28
26999	NM_014376	215785_s_at	GI_24307954-S	45879	-10.5156	-5.79889	-16.1134	-2.80108	-0.420174	-0.583438	8e-06	0.000552336	4.52e-28
85464	NM_033389	226080_at	GI_37674209-S	149439	-9.69822	-12.8777	-16.1064	-1.77599	-1.64683	-1.03571	1.48e-05	1.37441e-06	4.65e-28
85464	NM_033389	226080_at	GI_37674209-S	621	-9.69822	-12.8777	-16.1064	-1.77599	-1.64683	-1.03571	1.48e-05	1.37441e-06	4.65e-28
85464	NM_033389	226080_at	GI_37674209-S	3530	-9.69822	-12.8777	-16.1064	-1.77599	-1.64683	-1.03571	1.48e-05	1.37441e-06	4.65e-28
3357	NM_000867	206638_at	GI_40254430-S	88845	28.3485	7.16694	16.0839	6.30966	1.33218	2.38535	4.9e-09	0.000121954	5.12e-28
58511	NM_021233	220380_at	GI_17402881-A	170552	21.5389	10.0066	16.0826	5.24655	2.74285	2.01483	3.36e-08	9.67779e-06	5.15e-28
58511	NM_058248	220380_at	GI_17402881-A	170552	21.5389	10.0066	16.0826	5.24655	2.74285	2.01483	3.36e-08	9.67779e-06	5.15e-28
3312	NM_006597	208687_x_at	GI_24234685-A	172706	5.30979	6.57162	16.0434	0.767749	1.07165	1.26473	0.00108352	0.000230043	6.06e-28
3312	NM_153201	210338_s_at	GI_24234685-A	172706	6.01906	6.57162	16.0434	0.907927	1.07165	1.26473	0.000472501	0.000230043	6.06e-28
55332	NM_018370	218627_at	GI_8922957-S	35638	10.8984	14.8358	16.028	1.52097	1.20232	1.32248	6.11e-06	4.34084e-07	6.48e-28
55	NM_001099	204393_s_at	GI_6382063-S	89148	-14.5985	-14.3939	-16.0117	-2.18562	-1.07021	-0.883841	6.42e-07	5.47314e-07	6.94e-28
586	NM_005504	225285_at	GI_38569441-S	9420	9.07259	9.87226	16.0015	3.25082	1.57747	1.63949	2.5e-05	1.08495e-05	7.25e-28
4050	NM_002341	207339_s_at	GI_6996015-A	93760	-11.8591	-15.0257	-15.9818	-2.07885	-1.76118	-2.00098	3.27e-06	3.94918e-07	7.88e-28
4050	NM_009588	207339_s_at	GI_6996015-A	93760	-11.8591	-15.0257	-15.9818	-2.07885	-1.76118	-2.00098	3.27e-06	3.94918e-07	7.88e-28
529	NM_001696	208678_at	GI_19913433-S	92918	5.82382	6.38405	15.9751	0.637543	0.661657	0.900196	0.00058657	0.000280546	8.11e-28
11270	NM_007243	225592_at	GI_25282390-S	14768	-5.90014	-9.28782	-15.9547	-0.898741	-1.05194	-0.844234	0.000540026	1.75087e-05	8.84e-28
6286	NM_005980	204351_at	GI_5174662-S	11641	-6.55239	-5.83205	-15.9507	-2.82277	-1.32684	-1.57294	0.000266859	0.000530019	8.99e-28
8778	NM_003830	220000_at	GI_4502658-S	7191	-10.3552	-12.255	-15.9394	-1.92301	-0.883933	-1.48107	8.87e-06	2.0338e-06	9.42e-28
2729	NM_001498	202922_at	GI_45359851-S	92685	8.77452	9.89135	15.9198	2.35456	1.64762	1.25364	3.22e-05	1.06761e-05	1.03e-27
5445	NM_001018161	201876_at	GI_4505952-S	89661	11.4822	10.9886	15.9147	1.95701	1.23141	1.14765	4.09e-06	4.72074e-06	1.05e-27
5445	NM_000305	201876_at	GI_4505952-S	89661	11.4822	10.9886	15.9147	1.95701	1.23141	1.14765	4.09e-06	4.72074e-06	1.05e-27
81501	NM_030788	221266_s_at	GI_29171757-S	139487	37.7788	19.0461	15.9101	7.16579	3.81146	2.40546	5.9e-10	6.25723e-08	1.07e-27
6675	NM_003115	209340_at	GI_34147515-S	96340	11.3309	7.87448	15.8933	1.70612	0.776009	1.06056	4.48e-06	6.01621e-05	1.15e-27
23030	NM_015015	212496_s_at	GI_37552339-S	1501	-7.11738	-9.42712	-15.8547	-1.01314	-0.977447	-0.776977	0.000148794	1.56416e-05	1.36e-27
23030	NM_015015	212496_s_at	GI_37552339-S	70797	-7.11738	-9.42712	-15.8547	-1.01314	-0.977447	-0.776977	0.000148794	1.56416e-05	1.36e-27
23030	NM_015015	212496_s_at	GI_37552339-S	84928	-7.11738	-9.42712	-15.8547	-1.01314	-0.977447	-0.776977	0.000148794	1.56416e-05	1.36e-27
9643	NM_012286	201994_at	GI_6912447-S	19920	7.03662	7.17853	15.8461	0.856364	0.563772	0.940976	0.000161952	0.000120444	1.4e-27
79022	NM_024056	201764_at	GI_37059724-S	39696	7.93637	6.92605	15.8376	1.02277	0.763521	0.922115	6.68e-05	0.000157011	1.46e-27
25801	NM_012198	203765_at	GI_21614521-S	21380	-6.14359	-7.96741	-15.8286	-1.48022	-1.27935	-1.40591	0.000410334	5.50483e-05	1.51e-27
1193	NM_001289	213415_at	GI_17105380-S	87767	7.25814	5.857	15.8184	1.48073	0.50852	1.05117	0.000129644	0.000514248	1.58e-27
6446	NM_005627	201739_at	GI_25168262-S	9563	6.00737	8.18699	15.8147	1.38016	1.19956	1.50023	0.000478249	4.48738e-05	1.6e-27
23167	NM_015137	212149_at	GI_37555887-S	84254	9.04556	6.91262	15.8142	1.19451	0.522805	0.470201	2.55e-05	0.000159324	1.6e-27
23167	NM_015137	212149_at	GI_37555887-S	150775	9.04556	6.91262	15.8142	1.19451	0.522805	0.470201	2.55e-05	0.000159324	1.6e-27
23167	NM_015137	212149_at	GI_37555887-S	159291	9.04556	6.91262	15.8142	1.19451	0.522805	0.470201	2.55e-05	0.000159324	1.6e-27
285362	NM_182760	226850_at	GI_38202249-S	80005	7.01166	9.26838	15.7626	1.05834	0.77093	1.05177	0.000165975	1.785e-05	2e-27
339541	NM_001004307	238365_s_at	GI_30150520-S	181754	-8.4143	-13.0369	-15.7505	-2.08898	-1.43966	-1.55574	4.34e-05	1.24004e-06	2.1e-27
339541	NM_001004307	238365_s_at	GI_30150520-S	186392	-8.4143	-13.0369	-15.7505	-2.08898	-1.43966	-1.55574	4.34e-05	1.24004e-06	2.1e-27
595	NM_053056	208711_s_at	GI_16950654-S	103416	5.756	6.05756	15.7444	1.85959	1.68379	1.36041	0.000639154	0.000404684	2.16e-27
595	NM_053056	208711_s_at	GI_16950654-S	49505	5.756	6.05756	15.7444	1.85959	1.68379	1.36041	0.000639154	0.000404684	2.16e-27
11182	NM_017585	220091_at	GI_9938031-S	28096	-12.1018	-9.64434	-15.7426	-2.11061	-1.54269	-1.1979	2.83e-06	1.31511e-05	2.17e-27
8309	NM_003500	205364_at	GI_4501868-S	98417	11.9249	7.95284	15.7221	2.07209	1.76336	1.55377	3.15e-06	5.5849e-05	2.37e-27
51379	NM_015986	205474_at	GI_27764872-S	27088	-6.82905	-8.21948	-15.7187	-1.17688	-0.993392	-0.872335	0.00020054	4.35691e-05	2.4e-27
9061	NM_005443	209043_at	GI_33695118-S	9340	8.65579	10.6826	15.7057	1.21934	1.1203	1.16998	3.58e-05	5.75381e-06	2.54e-27
6651	NM_003103	214988_s_at	GI_21040319-A	108934	-3.05242	-0.471539	-15.6902	-0.341719	-0.0326846	-0.70125	0.0246455	0.723276	2.72e-27
6651	NM_003103	214988_s_at	GI_21040319-A	108934	-3.05242	-2.25229	-15.6902	-0.341719	-0.177901	-0.70125	0.0246455	0.0804011	2.72e-27
6651	NM_003103	214988_s_at	GI_21040319-A	108934	-3.05242	-6.62207	-15.6902	-0.341719	-0.748187	-0.70125	0.0246455	0.000217796	2.72e-27
6651	NM_003103	214988_s_at	GI_21040319-A	108934	-3.05242	-4.08071	-15.6902	-0.341719	-0.653121	-0.70125	0.0246455	0.00520775	2.72e-27
6651	NM_138925	214988_s_at	GI_21040319-A	102967	-3.05242	-0.471539	-15.6902	-0.341719	-0.0326846	-0.70125	0.0246455	0.723276	2.72e-27
6651	NM_138925	214988_s_at	GI_21040319-A	102967	-3.05242	-2.25229	-15.6902	-0.341719	-0.177901	-0.70125	0.0246455	0.0804011	2.72e-27
6651	NM_138925	214988_s_at	GI_21040319-A	102967	-3.05242	-6.62207	-15.6902	-0.341719	-0.748187	-0.70125	0.0246455	0.000217796	2.72e-27
6651	NM_138925	214988_s_at	GI_21040319-A	102967	-3.05242	-4.08071	-15.6902	-0.341719	-0.653121	-0.70125	0.0246455	0.00520775	2.72e-27
6651	NM_138925	214988_s_at	GI_21040319-A	108934	-3.05242	-0.471539	-15.6902	-0.341719	-0.0326846	-0.70125	0.0246455	0.723276	2.72e-27
6651	NM_138925	214988_s_at	GI_21040319-A	108934	-3.05242	-2.25229	-15.6902	-0.341719	-0.177901	-0.70125	0.0246455	0.0804011	2.72e-27
6651	NM_138925	214988_s_at	GI_21040319-A	108934	-3.05242	-6.62207	-15.6902	-0.341719	-0.748187	-0.70125	0.0246455	0.000217796	2.72e-27
6651	NM_138925	214988_s_at	GI_21040319-A	108934	-3.05242	-4.08071	-15.6902	-0.341719	-0.653121	-0.70125	0.0246455	0.00520775	2.72e-27
6651	NM_058183	214988_s_at	GI_21040317-I	102967	-3.05242	-0.471539	-15.6902	-0.341719	-0.0326846	-0.70125	0.0246455	0.723276	2.72e-27
6651	NM_058183	214988_s_at	GI_21040317-I	102967	-3.05242	-2.25229	-15.6902	-0.341719	-0.177901	-0.70125	0.0246455	0.0804011	2.72e-27
6651	NM_058183	214988_s_at	GI_21040317-I	102967	-3.05242	-6.62207	-15.6902	-0.341719	-0.748187	-0.70125	0.0246455	0.000217796	2.72e-27
6651	NM_058183	214988_s_at	GI_21040317-I	102967	-3.05242	-4.08071	-15.6902	-0.341719	-0.653121	-0.70125	0.0246455	0.00520775	2.72e-27
6651	NM_032195	213538_at	GI_21040313-I	102967	-7.99837	-0.471539	-15.6902	-1.28016	-0.0326846	-0.70125	6.29e-05	0.723276	2.72e-27
6651	NM_032195	213538_at	GI_21040313-I	102967	-7.99837	-2.25229	-15.6902	-1.28016	-0.177901	-0.70125	6.29e-05	0.0804011	2.72e-27
6651	NM_032195	213538_at	GI_21040313-I	102967	-7.99837	-6.62207	-15.6902	-1.28016	-0.748187	-0.70125	6.29e-05	0.000217796	2.72e-27
6651	NM_032195	213538_at	GI_21040313-I	102967	-7.99837	-4.08071	-15.6902	-1.28016	-0.653121	-0.70125	6.29e-05	0.00520775	2.72e-27
6651	NM_032195	213538_at	GI_21040313-I	108934	-7.99837	-0.471539	-15.6902	-1.28016	-0.0326846	-0.70125	6.29e-05	0.723276	2.72e-27
6651	NM_032195	213538_at	GI_21040313-I	108934	-7.99837	-2.25229	-15.6902	-1.28016	-0.177901	-0.70125	6.29e-05	0.0804011	2.72e-27
6651	NM_032195	213538_at	GI_21040313-I	108934	-7.99837	-6.62207	-15.6902	-1.28016	-0.748187	-0.70125	6.29e-05	0.000217796	2.72e-27
6651	NM_032195	213538_at	GI_21040313-I	108934	-7.99837	-4.08071	-15.6902	-1.28016	-0.653121	-0.70125	6.29e-05	0.00520775	2.72e-27
6651	NM_138927	214988_s_at	GI_21040319-A	102967	-3.05242	-0.471539	-15.6902	-0.341719	-0.0326846	-0.70125	0.0246455	0.723276	2.72e-27
6651	NM_138927	214988_s_at	GI_21040319-A	102967	-3.05242	-2.25229	-15.6902	-0.341719	-0.177901	-0.70125	0.0246455	0.0804011	2.72e-27
6651	NM_138927	214988_s_at	GI_21040319-A	102967	-3.05242	-6.62207	-15.6902	-0.341719	-0.748187	-0.70125	0.0246455	0.000217796	2.72e-27
6651	NM_138927	214988_s_at	GI_21040319-A	102967	-3.05242	-4.08071	-15.6902	-0.341719	-0.653121	-0.70125	0.0246455	0.00520775	2.72e-27
6651	NM_138926	214988_s_at	GI_21040321-I	102967	-3.05242	-0.471539	-15.6902	-0.341719	-0.0326846	-0.70125	0.0246455	0.723276	2.72e-27
6651	NM_138926	214988_s_at	GI_21040321-I	102967	-3.05242	-2.25229	-15.6902	-0.341719	-0.177901	-0.70125	0.0246455	0.0804011	2.72e-27
6651	NM_138926	214988_s_at	GI_21040321-I	102967	-3.05242	-6.62207	-15.6902	-0.341719	-0.748187	-0.70125	0.0246455	0.000217796	2.72e-27
6651	NM_138926	214988_s_at	GI_21040321-I	102967	-3.05242	-4.08071	-15.6902	-0.341719	-0.653121	-0.70125	0.0246455	0.00520775	2.72e-27
6651	NM_058183	214988_s_at	GI_21040317-I	108934	-3.05242	-0.471539	-15.6902	-0.341719	-0.0326846	-0.70125	0.0246455	0.723276	2.72e-27
6651	NM_058183	214988_s_at	GI_21040317-I	108934	-3.05242	-2.25229	-15.6902	-0.341719	-0.177901	-0.70125	0.0246455	0.0804011	2.72e-27
6651	NM_058183	214988_s_at	GI_21040317-I	108934	-3.05242	-6.62207	-15.6902	-0.341719	-0.748187	-0.70125	0.0246455	0.000217796	2.72e-27
6651	NM_058183	214988_s_at	GI_21040317-I	108934	-3.05242	-4.08071	-15.6902	-0.341719	-0.653121	-0.70125	0.0246455	0.00520775	2.72e-27
6651	NM_138926	214988_s_at	GI_21040321-I	108934	-3.05242	-0.471539	-15.6902	-0.341719	-0.0326846	-0.70125	0.0246455	0.723276	2.72e-27
6651	NM_138926	214988_s_at	GI_21040321-I	108934	-3.05242	-2.25229	-15.6902	-0.341719	-0.177901	-0.70125	0.0246455	0.0804011	2.72e-27
6651	NM_138926	214988_s_at	GI_21040321-I	108934	-3.05242	-6.62207	-15.6902	-0.341719	-0.748187	-0.70125	0.0246455	0.000217796	2.72e-27
6651	NM_138926	214988_s_at	GI_21040321-I	108934	-3.05242	-4.08071	-15.6902	-0.341719	-0.653121	-0.70125	0.0246455	0.00520775	2.72e-27
6651	NM_138927	214988_s_at	GI_21040319-A	108934	-3.05242	-0.471539	-15.6902	-0.341719	-0.0326846	-0.70125	0.0246455	0.723276	2.72e-27
6651	NM_138927	214988_s_at	GI_21040319-A	108934	-3.05242	-2.25229	-15.6902	-0.341719	-0.177901	-0.70125	0.0246455	0.0804011	2.72e-27
6651	NM_138927	214988_s_at	GI_21040319-A	108934	-3.05242	-6.62207	-15.6902	-0.341719	-0.748187	-0.70125	0.0246455	0.000217796	2.72e-27
6651	NM_138927	214988_s_at	GI_21040319-A	108934	-3.05242	-4.08071	-15.6902	-0.341719	-0.653121	-0.70125	0.0246455	0.00520775	2.72e-27
6651	NM_003103	214988_s_at	GI_21040319-A	102967	-3.05242	-0.471539	-15.6902	-0.341719	-0.0326846	-0.70125	0.0246455	0.723276	2.72e-27
6651	NM_003103	214988_s_at	GI_21040319-A	102967	-3.05242	-2.25229	-15.6902	-0.341719	-0.177901	-0.70125	0.0246455	0.0804011	2.72e-27
6651	NM_003103	214988_s_at	GI_21040319-A	102967	-3.05242	-6.62207	-15.6902	-0.341719	-0.748187	-0.70125	0.0246455	0.000217796	2.72e-27
6651	NM_003103	214988_s_at	GI_21040319-A	102967	-3.05242	-4.08071	-15.6902	-0.341719	-0.653121	-0.70125	0.0246455	0.00520775	2.72e-27
30011	NM_031892	223082_at	GI_13994241-S	43169	-5.38541	-8.57587	-15.6538	-0.79303	-0.788344	-0.916453	0.000991248	3.15833e-05	3.18e-27
23139	NM_015112	215903_s_at	GI_14149670-S	26434	5.95951	7.28565	15.6251	0.848043	0.458235	0.679309	0.000505929	0.000108575	3.6e-27
23139	NM_015112	215903_s_at	GI_14149670-S	26433	5.95951	7.28565	15.6251	0.848043	0.458235	0.679309	0.000505929	0.000108575	3.6e-27
1382	NM_001878	202575_at	GI_6382069-S	93174	13.913	11.9662	15.6156	3.74906	3.07386	1.51847	9.4e-07	2.46045e-06	3.75e-27
6653	NM_003105	203509_at	GI_18379347-S	100758	-7.07724	-6.01074	-15.5928	-1.64042	-0.930293	-1.75318	0.0001553	0.000428959	4.14e-27
6653	NM_003105	203509_at	GI_18379347-S	96333	-7.07724	-6.01074	-15.5928	-1.64042	-0.930293	-1.75318	0.0001553	0.000428959	4.14e-27
145567	NM_001010854	226152_at	GI_37545980-S	153487	13.8203	6.83814	15.5865	2.86133	0.642944	1.18752	9.87e-07	0.000172659	4.25e-27
145567	NM_001010854	226152_at	GI_37545980-S	162926	13.8203	6.83814	15.5865	2.86133	0.642944	1.18752	9.87e-07	0.000172659	4.25e-27
10269	NM_005857	202939_at	GI_18379365-S	9865	6.61124	7.9071	15.5688	0.854038	0.696862	0.836562	0.000251477	5.82303e-05	4.59e-27
5567	NM_002731	202741_at	GI_33636737-I	130412	16.1824	30.1125	15.5367	2.45841	2.00733	1.22893	2.91e-07	2.25758e-09	5.27e-27
5567	NM_182948	202741_at	GI_33636737-I	130412	16.1824	30.1125	15.5367	2.45841	2.00733	1.22893	2.91e-07	2.25758e-09	5.27e-27
214	NM_001627	201952_at	GI_4502028-S	94351	15.2633	6.75459	15.5318	2.67412	0.673944	1.65903	4.4e-07	0.000188887	5.37e-27
51109	NM_016026	217776_at	GI_20070271-S	23936	5.44074	6.66629	15.4978	0.943844	0.934464	0.956904	0.000931336	0.000207202	6.22e-27
51109	NM_016026	217776_at	GI_20070271-S	75471	5.44074	6.66629	15.4978	0.943844	0.934464	0.956904	0.000931336	0.000207202	6.22e-27
4316	NM_002423	204259_at	GI_13027804-S	93873	20.1075	17.0336	15.4935	6.0376	3.84657	2.88443	5.51e-08	1.47407e-07	6.33e-27
25865	NM_016457	209282_at	GI_19923467-S	30971	-6.39951	-9.23879	-15.4837	-1.24433	-0.920751	-0.886495	0.000313178	1.82418e-05	6.6e-27
5996	NM_002922	202988_s_at	GI_21361446-S	145587	16.8691	7.91363	15.4816	3.84205	1.74309	2.38439	2.13e-07	5.80172e-05	6.66e-27
9805	NM_014766	201462_at	GI_28461170-S	26091	-7.02767	-5.43388	-15.4771	-1.57126	-0.649278	-0.895061	0.00016313	0.000864527	6.78e-27
2643	NM_001024071	204224_s_at	GI_4503948-S	89423	-20.7471	-16.0289	-15.4723	-4.33627	-2.32494	-1.12223	4.14e-08	2.40241e-07	6.91e-27
2643	NM_001024024	204224_s_at	GI_4503948-S	89423	-20.7471	-16.0289	-15.4723	-4.33627	-2.32494	-1.12223	4.14e-08	2.40241e-07	6.91e-27
2643	NM_001024070	204224_s_at	GI_4503948-S	89423	-20.7471	-16.0289	-15.4723	-4.33627	-2.32494	-1.12223	4.14e-08	2.40241e-07	6.91e-27
2643	NM_000161	204224_s_at	GI_4503948-S	89423	-20.7471	-16.0289	-15.4723	-4.33627	-2.32494	-1.12223	4.14e-08	2.40241e-07	6.91e-27
6319	NM_005063	200832_s_at	GI_31982900-S	8836	18.2083	13.3427	15.4617	5.65794	4.158	2.51099	1.16e-07	1.03617e-06	7.23e-27
6319	NM_005063	200832_s_at	GI_31982900-S	106784	18.2083	13.3427	15.4617	5.65794	4.158	2.51099	1.16e-07	1.03617e-06	7.23e-27
4285	NM_005932	204305_at	GI_5174566-S	13099	12.9405	8.54815	15.4547	2.67992	0.743281	0.61126	1.68e-06	3.22158e-05	7.45e-27
4828	NM_021077	205204_at	GI_45505142-S	36968	6.20517	5.38541	15.4533	1.13841	0.930106	1.72712	0.000382378	0.000916867	7.48e-27
4828	NM_205858	205204_at	GI_45505142-S	36968	6.20517	5.38541	15.4533	1.13841	0.930106	1.72712	0.000382378	0.000916867	7.48e-27
3305	NM_005527	210189_at	GI_27436928-S	9447	-7.57485	-5.84836	-15.4357	-1.24872	-0.548823	-0.379221	9.49e-05	0.000519409	8.08e-27
54470	NM_019007	214749_s_at	GI_34147334-S	103129	8.01688	10.4074	15.4139	0.995748	0.700559	0.836758	6.21e-05	7.05239e-06	8.87e-27
54470	NM_001009584	214749_s_at	GI_34147334-S	103129	8.01688	10.4074	15.4139	0.995748	0.700559	0.836758	6.21e-05	7.05239e-06	8.87e-27
7133	NM_001066	203508_at	GI_23312365-S	87491	-6.86333	-19.3878	-15.3815	-1.52764	-1.47768	-1.7071	0.000193433	5.51518e-08	1.02e-26
57168	NM_020437	227014_at	GI_29648312-S	114758	-19.4068	-14.4552	-15.3765	-2.91306	-1.89164	-0.746593	7.34e-08	5.28906e-07	1.05e-26
10994	NM_176826	210624_s_at	GI_29171691-A	17411	6.13704	7.98212	15.3644	1.12435	0.75144	0.585604	0.000413053	5.43613e-05	1.1e-26
10994	NM_006844	210624_s_at	GI_29171691-A	17411	6.13704	7.98212	15.3644	1.12435	0.75144	0.585604	0.000413053	5.43613e-05	1.1e-26
79639	NM_024587	219462_at	GI_42734433-S	38442	7.29754	6.29097	15.3521	1.40953	0.466029	0.605334	0.000124603	0.000310585	1.16e-26
130502	NM_001008237	226838_at	GI_37539459-S	158163	-7.12797	-6.01525	-15.3425	-1.4636	-0.388928	-0.795629	0.00014708	0.000426438	1.21e-26
1522	NM_001336	210042_s_at	GI_22538441-S	92479	6.16386	7.80906	15.3379	1.46134	1.21951	1.70166	0.000401971	6.4551e-05	1.23e-26
7097	NM_003264	204924_at	GI_19718733-S	98099	-8.76046	-13.1939	-15.3394	-1.48599	-1.34186	-1.24846	3.24e-05	1.11936e-06	1.23e-26
199675	NM_174918	235568_at	GI_27885012-S	149489	-8.21524	-8.55726	-15.3239	-4.03242	-2.81129	-2.20689	5.18e-05	3.20314e-05	1.31e-26
976	NM_078481	202910_s_at	GI_17978488-A	70634	-14.5525	-11.771	-15.3141	-1.7746	-1.415	-1.47379	6.55e-07	2.7777e-06	1.37e-26
976	NM_001784	202910_s_at	GI_17978488-A	104574	-14.5525	-11.771	-15.3141	-1.7746	-1.415	-1.47379	6.55e-07	2.7777e-06	1.37e-26
976	NM_001025160	202910_s_at	GI_17978488-A	70634	-14.5525	-11.771	-15.3141	-1.7746	-1.415	-1.47379	6.55e-07	2.7777e-06	1.37e-26
976	NM_001025160	202910_s_at	GI_17978488-A	104574	-14.5525	-11.771	-15.3141	-1.7746	-1.415	-1.47379	6.55e-07	2.7777e-06	1.37e-26
976	NM_078481	202910_s_at	GI_17978488-A	104574	-14.5525	-11.771	-15.3141	-1.7746	-1.415	-1.47379	6.55e-07	2.7777e-06	1.37e-26
976	NM_001784	202910_s_at	GI_17978488-A	70634	-14.5525	-11.771	-15.3141	-1.7746	-1.415	-1.47379	6.55e-07	2.7777e-06	1.37e-26
29896	NM_013293	204658_at	GI_33620726-S	146710	-5.81967	-6.80379	-15.2893	-0.716117	-0.587144	-0.682425	0.000588366	0.000179352	1.53e-26
29896	NM_013293	204658_at	GI_33620726-S	20250	-5.81967	-6.80379	-15.2893	-0.716117	-0.587144	-0.682425	0.000588366	0.000179352	1.53e-26
813	NM_001219	200757_s_at	GI_6005991-S	89284	8.77322	16.1661	15.2866	2.00276	1.78108	0.757394	3.22e-05	2.23078e-07	1.54e-26
1831	NM_004089	208763_s_at	GI_37622900-A	7486	-12.1991	-19.9308	-15.2691	-3.41882	-2.98224	-2.13907	2.66e-06	4.34633e-08	1.66e-26
1831	NM_198057	208763_s_at	GI_37622900-A	7486	-12.1991	-19.9308	-15.2691	-3.41882	-2.98224	-2.13907	2.66e-06	4.34633e-08	1.66e-26
1831	NM_001015881	208763_s_at	GI_37622900-A	7486	-12.1991	-19.9308	-15.2691	-3.41882	-2.98224	-2.13907	2.66e-06	4.34633e-08	1.66e-26
55589	NM_017593	59644_at	GI_38787903-A	28100	7.83715	6.32186	15.265	1.00046	0.640122	0.751827	7.36e-05	0.000300158	1.69e-26
5091	NM_000920	204476_s_at	GI_11761614-A	90445	10.5684	13.3012	15.2625	2.15798	1.28567	1.21416	7.72e-06	1.06328e-06	1.7e-26
5091	NM_022172	204476_s_at	GI_11761614-A	90445	10.5684	13.3012	15.2625	2.15798	1.28567	1.21416	7.72e-06	1.06328e-06	1.7e-26
1316	NM_001008490	208960_s_at	GI_37655156-S	93984	-6.1049	-15.2646	-15.244	-1.78356	-1.59953	-1.2796	0.000428053	3.57246e-07	1.85e-26
1316	NM_001300	208960_s_at	GI_37655156-S	93984	-6.1049	-15.2646	-15.244	-1.78356	-1.59953	-1.2796	0.000428053	3.57246e-07	1.85e-26
2878	NM_002084	201348_at	GI_6006000-S	93459	16.0387	10.7057	15.2412	5.08721	1.84848	1.26122	3.12e-07	5.70575e-06	1.87e-26
10591	NM_199184	204238_s_at	GI_38683842-S	13730	5.4055	11.1902	15.2227	1.8288	1.65278	0.872497	0.000969539	4.03431e-06	2.03e-26
10591	NM_006443	39817_s_at	GI_38683842-S	13730	8.39522	11.1902	15.2227	2.02248	1.65278	0.872497	4.41e-05	4.03431e-06	2.03e-26
2081	NM_152461	235745_at	GI_22748964-S	61181	-7.67793	-8.50959	-15.1998	-1.22581	-0.720834	-0.6982	8.56e-05	3.33883e-05	2.24e-26
2081	NM_152461	235745_at	GI_22748964-S	116468	-7.67793	-8.50959	-15.1998	-1.22581	-0.720834	-0.6982	8.56e-05	3.33883e-05	2.24e-26
65220	NM_023018	208919_s_at	GI_20070325-S	38004	-6.32959	-10.802	-15.1978	-1.1375	-1.10948	-0.970947	0.000335703	5.39621e-06	2.26e-26
11234	NM_007216	204544_at	GI_31657124-A	16270	6.18627	12.5589	15.1954	0.881294	0.795592	0.933273	0.000391595	1.67444e-06	2.28e-26
11234	NM_181507	204544_at	GI_31657124-A	16270	6.18627	12.5589	15.1954	0.881294	0.795592	0.933273	0.000391595	1.67444e-06	2.28e-26
11234	NM_181508	204544_at	GI_31657124-A	16270	6.18627	12.5589	15.1954	0.881294	0.795592	0.933273	0.000391595	1.67444e-06	2.28e-26
2805	NM_002079	208813_at	GI_4504066-S	93452	9.44716	11.6753	15.1746	1.66963	0.96178	0.734769	1.82e-05	2.93165e-06	2.5e-26
8728	NM_033274	209765_at	GI_15451843-I	135013	-17.9744	-11.0204	-15.1707	-3.22328	-2.34986	-0.99873	1.27e-07	4.62221e-06	2.54e-26
8728	NM_033274	209765_at	GI_15451843-I	47615	-17.9744	-11.0204	-15.1707	-3.22328	-2.34986	-0.99873	1.27e-07	4.62221e-06	2.54e-26
10950	NM_006806	213134_x_at	GI_28872721-S	15820	7.90514	7.24811	15.1206	2.11593	0.949463	1.21591	6.89e-05	0.000112664	3.17e-26
64976	NM_003776	203152_at	GI_26638658-S	3960	7.22964	6.30006	15.0962	1.15162	0.510251	1.06854	0.000132933	0.000307248	3.53e-26
79956	NM_024896	222603_at	GI_37540251-S	42116	10.4851	6.67562	15.0483	2.48124	1.14669	0.832394	8.13e-06	0.000205496	4.38e-26
55706	NM_018087	218073_s_at	GI_37059744-S	30452	6.8017	5.40964	15.0278	1.53978	0.351498	0.74375	0.00020539	0.000888795	4.8e-26
25903	NM_015441	213125_at	GI_37548655-S	73983	9.72453	8.51867	15.0258	3.21905	1.67818	1.69074	1.45e-05	3.31208e-05	4.84e-26
51015	NM_016048	218170_at	GI_7705613-S	113953	6.91979	5.9493	15.0243	0.825267	0.455436	0.627969	0.000182654	0.000460211	4.87e-26
943	NM_001243	206729_at	GI_23510436-A	87691	-9.37974	-11.6379	-15.0234	-1.49791	-0.880266	-0.743627	1.91e-05	2.98937e-06	4.88e-26
943	NM_152942	206729_at	GI_23510436-A	87691	-9.37974	-11.6379	-15.0234	-1.49791	-0.880266	-0.743627	1.91e-05	2.98937e-06	4.88e-26
10606	NM_006452	201013_s_at	GI_17388802-S	13738	5.93784	6.32566	15.0227	1.52672	0.903804	0.776621	0.000518651	0.000299045	4.89e-26
27018	NM_014380	217963_s_at	GI_7657043-S	20921	11.9661	8.18931	15.0129	3.55842	1.86407	1.43103	3.08e-06	4.48271e-05	5.09e-26
27018	NM_206917	217963_s_at	GI_7657043-S	153533	11.9661	8.18931	15.0129	3.55842	1.86407	1.43103	3.08e-06	4.48271e-05	5.09e-26
27018	NM_206915	217963_s_at	GI_7657043-S	153533	11.9661	8.18931	15.0129	3.55842	1.86407	1.43103	3.08e-06	4.48271e-05	5.09e-26
27018	NM_206915	217963_s_at	GI_7657043-S	20921	11.9661	8.18931	15.0129	3.55842	1.86407	1.43103	3.08e-06	4.48271e-05	5.09e-26
27018	NM_206917	217963_s_at	GI_7657043-S	20921	11.9661	8.18931	15.0129	3.55842	1.86407	1.43103	3.08e-06	4.48271e-05	5.09e-26
27018	NM_014380	217963_s_at	GI_7657043-S	153533	11.9661	8.18931	15.0129	3.55842	1.86407	1.43103	3.08e-06	4.48271e-05	5.09e-26
51144	NM_016142	217869_at	GI_7705854-S	24071	7.43087	7.40501	15.0054	1.80248	1.49008	1.4335	0.00010951	9.77616e-05	5.26e-26
51144	NM_016142	217869_at	GI_7705854-S	156687	7.43087	7.40501	15.0054	1.80248	1.49008	1.4335	0.00010951	9.77616e-05	5.26e-26
51144	NM_016142	217869_at	GI_7705854-S	78277	7.43087	7.40501	15.0054	1.80248	1.49008	1.4335	0.00010951	9.77616e-05	5.26e-26
3665	NM_004030	208436_s_at	GI_4809285-A	167351	-7.31188	-8.76264	-14.9967	-2.27014	-2.09373	-1.49953	0.000122997	2.68973e-05	5.47e-26
3665	NM_004029	208436_s_at	GI_4809285-A	167351	-7.31188	-8.76264	-14.9967	-2.27014	-2.09373	-1.49953	0.000122997	2.68973e-05	5.47e-26
3665	NM_004031	208436_s_at	GI_4809285-A	167351	-7.31188	-8.76264	-14.9967	-2.27014	-2.09373	-1.49953	0.000122997	2.68973e-05	5.47e-26
3665	NM_001572	208436_s_at	GI_4809285-A	167351	-7.31188	-8.76264	-14.9967	-2.27014	-2.09373	-1.49953	0.000122997	2.68973e-05	5.47e-26
4669	NM_000263	204360_s_at	GI_40548380-S	86408	8.00814	10.1232	14.9934	1.57239	1.16571	0.766675	6.23e-05	8.80373e-06	5.54e-26
1231	NM_000647	206978_at	GI_15451896-I	86921	-11.9601	-16.4372	-14.9849	-5.74899	-3.64841	-1.90709	3.09e-06	1.97007e-07	5.76e-26
1231	NM_000647	206978_at	GI_15451896-I	86921	-11.9601	-10.6928	-14.9849	-5.74899	-1.66678	-1.90709	3.09e-06	5.73089e-06	5.76e-26
1231	NM_000647	206978_at	GI_15451896-I	106141	-11.9601	-16.4372	-14.9849	-5.74899	-3.64841	-1.90709	3.09e-06	1.97007e-07	5.76e-26
1231	NM_000647	206978_at	GI_15451896-I	106141	-11.9601	-10.6928	-14.9849	-5.74899	-1.66678	-1.90709	3.09e-06	5.73089e-06	5.76e-26
1231	NM_000648	207794_at	GI_4757937-I	86921	-11.1997	-16.4372	-14.9849	-3.30199	-3.64841	-1.90709	4.89e-06	1.97007e-07	5.76e-26
1231	NM_000648	207794_at	GI_4757937-I	86921	-11.1997	-10.6928	-14.9849	-3.30199	-1.66678	-1.90709	4.89e-06	5.73089e-06	5.76e-26
1231	NM_000648	207794_at	GI_4757937-I	106141	-11.1997	-16.4372	-14.9849	-3.30199	-3.64841	-1.90709	4.89e-06	1.97007e-07	5.76e-26
1231	NM_000648	207794_at	GI_4757937-I	106141	-11.1997	-10.6928	-14.9849	-3.30199	-1.66678	-1.90709	4.89e-06	5.73089e-06	5.76e-26
55179	NM_001033032	220643_s_at	GI_8922535-S	30555	22.8895	10.6359	14.9834	3.94111	1.7785	2.14528	2.27e-08	5.94811e-06	5.79e-26
55179	NM_001033030	220643_s_at	GI_8922535-S	30555	22.8895	10.6359	14.9834	3.94111	1.7785	2.14528	2.27e-08	5.94811e-06	5.79e-26
55179	NM_018147	220643_s_at	GI_8922535-S	30555	22.8895	10.6359	14.9834	3.94111	1.7785	2.14528	2.27e-08	5.94811e-06	5.79e-26
55179	NM_001033031	220643_s_at	GI_8922535-S	30555	22.8895	10.6359	14.9834	3.94111	1.7785	2.14528	2.27e-08	5.94811e-06	5.79e-26
29988	NM_014580	218985_at	GI_21361448-S	22629	7.80406	15.0265	14.9744	0.982296	1.36259	0.515608	7.61e-05	3.94918e-07	6.03e-26
113763	NM_138434	227598_at	GI_19923960-S	58026	-7.24925	-5.99983	-14.9716	-1.34858	-0.515783	-0.50907	0.000130741	0.000433671	6.1e-26
83660	NM_015059	212703_at	GI_22035664-S	159388	7.17116	10.5888	14.9517	1.35107	0.838848	0.455286	0.000140766	6.17472e-06	6.64e-26
83660	NM_015059	212703_at	GI_22035664-S	23192	7.17116	10.5888	14.9517	1.35107	0.838848	0.455286	0.000140766	6.17472e-06	6.64e-26
55848	NM_018465	218992_at	GI_8923931-S	32576	13.1157	11.4124	14.9357	2.07287	1.18327	1.01692	1.49e-06	3.46552e-06	7.13e-26
6938	NM_207038	208986_at	GI_4585865-S	96485	7.79534	6.66547	14.926	1.03495	0.501037	0.67586	7.64e-05	0.000207257	7.44e-26
6938	NM_003205	208986_at	GI_4585865-S	96485	7.79534	6.66547	14.926	1.03495	0.501037	0.67586	7.64e-05	0.000207257	7.44e-26
6938	NM_207036	208986_at	GI_4585865-S	96485	7.79534	6.66547	14.926	1.03495	0.501037	0.67586	7.64e-05	0.000207257	7.44e-26
6938	NM_207040	208986_at	GI_4585865-S	96485	7.79534	6.66547	14.926	1.03495	0.501037	0.67586	7.64e-05	0.000207257	7.44e-26
6938	NM_207037	208986_at	GI_4585865-S	96485	7.79534	6.66547	14.926	1.03495	0.501037	0.67586	7.64e-05	0.000207257	7.44e-26
8569	NM_003684	209467_s_at	GI_34147650-S	5437	6.01856	5.66293	14.9239	0.977321	0.737379	1.04196	0.000472501	0.000651708	7.51e-26
5089	NM_002586	202875_s_at	GI_27436886-S	98750	-7.55853	-19.543	-14.9179	-0.77626	-1.25173	-1.2057	9.66e-05	5.11058e-08	7.71e-26
5931	NM_002893	201092_at	GI_13259504-S	99156	5.42654	6.74761	14.8838	0.753113	0.615349	0.539633	0.00094641	0.000190072	8.96e-26
10479	NM_006359	203909_at	GI_5454069-S	15204	9.72469	9.03957	14.86	1.09131	0.620871	0.75026	1.45e-05	2.12411e-05	9.98e-26
23240	NM_015196	209760_at	GI_35038563-S	78767	-18.0347	-21.9722	-14.848	-3.17814	-1.77469	-0.841028	1.24e-07	2.32032e-08	1.05e-25
23240	NM_015196	209760_at	GI_35038563-S	23290	-18.0347	-21.9722	-14.848	-3.17814	-1.77469	-0.841028	1.24e-07	2.32032e-08	1.05e-25
1118	NM_003465	208168_s_at	GI_4502808-S	96856	26.3753	12.3858	14.8255	6.79905	2.76252	1.66589	9.01e-09	1.87364e-06	1.16e-25
23646	NM_012268	201050_at	GI_7110640-S	19904	8.70411	15.836	14.8213	2.95603	2.24056	1.76298	3.42e-05	2.641e-07	1.18e-25
23646	NM_012268	201050_at	GI_7110640-S	103944	8.70411	15.836	14.8213	2.95603	2.24056	1.76298	3.42e-05	2.641e-07	1.18e-25
896	NM_001760	201700_at	GI_16950657-S	93019	-6.36741	-13.1087	-14.7933	-1.42787	-1.32819	-1.56705	0.000322463	1.18179e-06	1.34e-25
78991	NM_024028	218953_s_at	GI_31543180-S	39651	-6.57355	-7.0915	-14.7888	-1.06618	-0.479549	-0.73739	0.000261293	0.000131959	1.37e-25
120425	NM_153206	228094_at	GI_23397450-S	61847	-7.71502	-11.3435	-14.7888	-2.34724	-1.9106	-1.8754	8.26e-05	3.62214e-06	1.37e-25
112495	NM_138408	225083_at	GI_19923926-S	54889	5.45304	6.31498	14.7859	0.856417	0.559895	0.843406	0.00091743	0.000302666	1.38e-25
1718	NM_014762	200862_at	GI_13375617-S	26086	15.6996	11.0082	14.7748	4.0875	2.3885	1.42155	3.62e-07	4.65511e-06	1.45e-25
54997	NM_017899	218872_at	GI_8923562-S	31815	-6.23835	-12.727	-14.7733	-1.7275	-1.66531	-1.08906	0.000368108	1.51121e-06	1.46e-25
51765	NM_016542	218499_at	GI_15011879-S	27766	-8.91967	-9.66254	-14.7595	-1.52463	-0.675598	-0.930616	2.84e-05	1.29841e-05	1.55e-25
6778	NM_003153	201331_s_at	GI_23397677-S	97969	-5.77791	-9.64461	-14.7477	-1.01705	-1.0541	-1.36927	0.000621578	1.31511e-05	1.64e-25
19	NM_005502	203504_s_at	GI_21536375-S	10979	15.7164	16.8905	14.7392	4.08623	2.73703	1.14233	3.61e-07	1.59264e-07	1.69e-25
2617	NM_002047	208693_s_at	GI_6996009-S	93414	5.50869	6.97998	14.6961	1.17711	0.984241	0.8567	0.000860363	0.00014844	2.05e-25
89849	NM_033388	225883_at	GI_27485472-S	112064	-6.64329	-10.3889	-14.6715	-2.49873	-2.04586	-1.20853	0.000243056	7.12934e-06	2.29e-25
51411	NM_016293	219191_s_at	GI_7705295-A	173858	-5.76703	-8.909	-14.6178	-1.67555	-1.20282	-1.27965	0.000630788	2.38731e-05	2.92e-25
7389	NM_000374	208970_s_at	GI_9845521-S	86557	7.43663	10.074	14.5948	0.877363	0.811109	0.67686	0.000108938	9.13727e-06	3.21e-25
51108	NM_016025	222447_at	GI_19923448-S	134945	-9.69731	-6.27431	-14.5948	-1.89975	-0.588079	-0.716596	1.48e-05	0.000315887	3.21e-25
51108	NM_016025	222447_at	GI_19923448-S	148263	-9.69731	-6.27431	-14.5948	-1.89975	-0.588079	-0.716596	1.48e-05	0.000315887	3.21e-25
8289	NM_139135	218917_s_at	GI_21264568-A	153747	-6.97234	-9.04554	-14.572	-0.909551	-0.692795	-0.771471	0.000173325	2.11595e-05	3.56e-25
8289	NM_018450	218917_s_at	GI_21264568-A	164844	-6.97234	-9.04554	-14.572	-0.909551	-0.692795	-0.771471	0.000173325	2.11595e-05	3.56e-25
8289	NM_139135	218917_s_at	GI_21264568-A	164844	-6.97234	-9.04554	-14.572	-0.909551	-0.692795	-0.771471	0.000173325	2.11595e-05	3.56e-25
8289	NM_006015	218917_s_at	GI_21264568-A	153747	-6.97234	-9.04554	-14.572	-0.909551	-0.692795	-0.771471	0.000173325	2.11595e-05	3.56e-25
8289	NM_006015	218917_s_at	GI_21264568-A	164844	-6.97234	-9.04554	-14.572	-0.909551	-0.692795	-0.771471	0.000173325	2.11595e-05	3.56e-25
8289	NM_018450	218917_s_at	GI_21264568-A	153747	-6.97234	-9.04554	-14.572	-0.909551	-0.692795	-0.771471	0.000173325	2.11595e-05	3.56e-25
23603	NM_014325	222409_at	GI_27477119-S	20832	5.76636	10.7055	14.5497	1.36292	0.891881	0.979142	0.000631027	5.70575e-06	3.93e-25
9497	NM_003615	209884_s_at	GI_19923175-S	98574	11.8903	13.4944	14.5305	2.53524	1.5127	0.733851	3.22e-06	9.49616e-07	4.28e-25
84958	NM_032872	227134_at	GI_14249613-S	47332	-10.7134	-10.0131	-14.509	-3.15622	-1.05299	-1.03178	7e-06	9.63073e-06	4.72e-25
6367	NM_002990	207861_at	GI_22538803-S	97754	5.93762	6.12777	14.5075	3.36438	3.61137	2.32748	0.000518651	0.000372706	4.74e-25
64651	NM_033027	225557_at	GI_17136074-S	48950	-10.6719	-17.774	-14.4873	-2.77089	-2.82721	-1.23998	7.21e-06	1.05165e-07	5.2e-25
157697	NM_207332	227017_at	Hs.169802-S	53925	-13.8146	-20.4651	-14.4529	-2.17271	-1.79668	-1.10691	9.87e-07	3.82588e-08	6.08e-25
157697	NM_207332	227017_at	Hs.169802-S	155178	-13.8146	-20.4651	-14.4529	-2.17271	-1.79668	-1.10691	9.87e-07	3.82588e-08	6.08e-25
683	NM_004334	205715_at	GI_4757873-S	7816	-11.6205	-14.997	-14.4329	-2.17211	-1.06333	-1.23718	3.78e-06	3.98532e-07	6.65e-25
6158	NM_000991	213223_at	GI_34486095-S	90528	-7.16048	-5.84821	-14.4185	-1.07079	-0.454018	-1.07117	0.000142316	0.000519409	7.07e-25
203068	NM_178014	212320_at	GI_27498491-S	112531	6.93438	8.30715	14.4189	1.63419	1.85787	1.18082	0.00017981	4.03095e-05	7.07e-25
10682	NM_006579	202735_at	GI_5729809-S	17072	6.24084	6.2416	14.4146	1.95673	0.947421	1.45172	0.000367461	0.000327188	7.18e-25
389289	NM_001014279	227877_at	GI_42657342-S	74482	-7.28418	-11.4167	-14.4057	-1.07923	-0.844989	-0.484255	0.000126486	3.46482e-06	7.48e-25
63940	NM_022107	204265_s_at	GI_11545816-S	39048	-5.48971	-9.64766	-14.362	-0.695424	-0.938948	-1.66131	0.00087987	1.31511e-05	9.11e-25
83449	NM_031293	221022_s_at	GI_13775211-S	46136	19.1773	12.6946	14.3536	3.30116	1.21914	0.623916	7.9e-08	1.54718e-06	9.44e-25
83636	NM_031448	223983_s_at	GI_34147398-S	44623	7.14088	5.63002	14.3518	1.13191	0.451108	0.722948	0.000145279	0.000677072	9.51e-25
256586	NM_153374	226748_at	GI_23503312-S	64603	-6.35102	-10.9236	-14.3163	-0.94318	-0.871483	-0.579719	0.000328444	4.95359e-06	1.11e-24
90488	NM_152261	224759_s_at	GI_22748614-S	59287	11.5241	9.14803	14.3002	2.39565	0.951785	1.06635	3.99e-06	1.95321e-05	1.19e-24
56940	NM_020185	218845_at	GI_34147625-S	33255	-7.40347	-10.5517	-14.2945	-0.908205	-0.948223	-1.01575	0.000112662	6.33931e-06	1.23e-24
84722	NM_001032291	201896_s_at	GI_29826313-S	50075	-7.66934	-9.17494	-14.2894	-1.41232	-0.663931	-0.912468	8.64e-05	1.91048e-05	1.25e-24
84722	NM_001032290	201896_s_at	GI_29826313-S	50075	-7.66934	-9.17494	-14.2894	-1.41232	-0.663931	-0.912468	8.64e-05	1.91048e-05	1.25e-24
84722	NM_001005290	201896_s_at	GI_29826313-S	50075	-7.66934	-9.17494	-14.2894	-1.41232	-0.663931	-0.912468	8.64e-05	1.91048e-05	1.25e-24
84722	NM_032636	201896_s_at	GI_29826313-S	50075	-7.66934	-9.17494	-14.2894	-1.41232	-0.663931	-0.912468	8.64e-05	1.91048e-05	1.25e-24
90853	NM_144569	235417_at	GI_24432051-S	56953	12.3387	10.3609	14.2757	3.83007	2.85461	1.58247	2.46e-06	7.2874e-06	1.33e-24
90853	NM_144569	235417_at	GI_24432051-S	74864	12.3387	10.3609	14.2757	3.83007	2.85461	1.58247	2.46e-06	7.2874e-06	1.33e-24
10615	NM_006461	203145_at	GI_5453631-S	13749	5.99441	9.16577	14.2735	1.10986	1.07197	0.864587	0.000485438	1.92556e-05	1.35e-24
80833	NM_145642	221087_s_at	GI_22035645-A	167315	-9.71407	-10.9531	-14.2632	-2.99781	-1.85896	-1.23846	1.46e-05	4.83889e-06	1.41e-24
80833	NM_145641	221087_s_at	GI_22035645-A	167315	-9.71407	-10.9531	-14.2632	-2.99781	-1.85896	-1.23846	1.46e-05	4.83889e-06	1.41e-24
80833	NM_145639	221087_s_at	GI_22035645-A	167315	-9.71407	-10.9531	-14.2632	-2.99781	-1.85896	-1.23846	1.46e-05	4.83889e-06	1.41e-24
80833	NM_014349	221087_s_at	GI_22035645-A	167315	-9.71407	-10.9531	-14.2632	-2.99781	-1.85896	-1.23846	1.46e-05	4.83889e-06	1.41e-24
80833	NM_145640	221087_s_at	GI_22035645-A	167315	-9.71407	-10.9531	-14.2632	-2.99781	-1.85896	-1.23846	1.46e-05	4.83889e-06	1.41e-24
80833	NM_030644	221087_s_at	GI_22035645-A	167315	-9.71407	-10.9531	-14.2632	-2.99781	-1.85896	-1.23846	1.46e-05	4.83889e-06	1.41e-24
124152	NM_153208	213392_at	GI_23397455-S	63473	9.61487	6.18762	14.238	1.89833	0.762296	1.36053	1.59e-05	0.000347587	1.58e-24
253018	NM_181717	1559050_at	GI_32171210-S	75110	-5.93333	-5.69676	-14.2332	-0.986039	-0.58696	-0.66168	0.000521537	0.000628001	1.61e-24
23397	NM_015341	212949_at	GI_25121986-S	24959	16.618	9.51799	14.227	5.54818	2.9426	1.92721	2.38e-07	1.45192e-05	1.65e-24
949	NM_005505	201819_at	GI_33620766-S	12547	10.5914	15.0426	14.2114	2.10356	1.89855	0.549993	7.64e-06	3.93813e-07	1.78e-24
301	NM_000700	201012_at	GI_4502100-S	88602	-6.2424	-8.3265	-14.1778	-0.840506	-0.861888	-1.1327	0.000366911	3.97894e-05	2.07e-24
891	NM_031966	228729_at	GI_34304372-S	46431	6.51268	7.46178	14.1749	2.49137	1.04474	0.880521	0.000277857	9.20791e-05	2.09e-24
83852	NM_031915	235338_s_at	GI_13994281-S	112241	8.14107	6.39243	14.1716	1.30526	0.846582	1.25919	5.55e-05	0.000277852	2.13e-24
10067	NM_005698	201771_at	GI_16445420-A	105736	5.40806	6.42338	14.1498	0.737648	0.681586	0.902767	0.000968024	0.000269416	2.34e-24
10067	NM_052837	201771_at	GI_16445420-A	105736	5.40806	6.42338	14.1498	0.737648	0.681586	0.902767	0.000968024	0.000269416	2.34e-24
64407	NM_130782	223809_at	GI_18640749-S	54575	-7.20387	-8.47639	-14.1308	-1.5497	-1.19866	-1.32882	0.000136487	3.44799e-05	2.54e-24
5987	NM_030950	212118_at	GI_18641280-A	101952	-5.59533	-11.6708	-14.1248	-1.0444	-0.822383	-0.481802	0.000777668	2.93165e-06	2.61e-24
5987	NM_006510	212118_at	GI_18641280-A	101952	-5.59533	-11.6708	-14.1248	-1.0444	-0.822383	-0.481802	0.000777668	2.93165e-06	2.61e-24
23075	NM_015055	209306_s_at	GI_30911100-S	140777	9.68931	7.90392	14.1074	1.56566	0.888365	0.671052	1.49e-05	5.82928e-05	2.83e-24
50619	NM_022047	226659_at	GI_31542500-S	40653	-6.56905	-7.35347	-14.1056	-1.08727	-0.782879	-0.927645	0.000262688	0.000102327	2.84e-24
5696	NM_148919	209040_s_at	GI_34335278-A	7580	-6.01568	-7.52033	-14.0913	-1.12245	-0.75806	-0.798633	0.000473809	8.71651e-05	3.03e-24
5696	NM_004159	209040_s_at	GI_34335278-A	7580	-6.01568	-7.52033	-14.0913	-1.12245	-0.75806	-0.798633	0.000473809	8.71651e-05	3.03e-24
2242	NM_002005	205418_at	GI_13376997-S	94892	-6.4845	-9.62187	-14.0671	-1.80931	-1.40063	-1.00467	0.000285543	1.34366e-05	3.36e-24
89886	NM_033438	1553770_a_at	GI_15559204-S	47705	6.11181	7.10671	14.0645	1.82767	1.0581	1.13845	0.000425899	0.000129694	3.4e-24
89886	NM_033438	1553770_a_at	GI_15559204-S	155045	6.11181	7.10671	14.0645	1.82767	1.0581	1.13845	0.000425899	0.000129694	3.4e-24
5910	NM_021159	209444_at	GI_34147567-S	127421	7.19813	7.94485	14.0369	0.976989	0.693915	0.843324	0.000137363	5.62735e-05	3.85e-24
255520	NM_153702	1553928_at	GI_24308455-S	64709	7.20596	8.35315	14.0324	1.50801	0.768062	0.737726	0.000136372	3.88831e-05	3.93e-24
11213	NM_007199	220034_at	GI_6005791-S	14724	-14.7944	-15.1439	-14.0298	-1.97972	-1.45334	-1.09091	5.68e-07	3.77136e-07	3.97e-24
9686	NM_014667	212399_s_at	GI_37550007-S	100488	5.99473	7.44822	14.025	1.14347	0.714113	0.486034	0.000485438	9.34243e-05	4.05e-24
9686	NM_014667	212399_s_at	GI_37550007-S	72242	5.99473	7.44822	14.025	1.14347	0.714113	0.486034	0.000485438	9.34243e-05	4.05e-24
9686	NM_014667	212399_s_at	GI_37550007-S	85631	5.99473	7.44822	14.025	1.14347	0.714113	0.486034	0.000485438	9.34243e-05	4.05e-24
10628	NM_006472	201010_s_at	GI_5454161-S	117734	-5.93827	-7.13991	-14.0058	-1.1061	-1.47081	-1.74422	0.000518651	0.000125664	4.43e-24
3431	NM_080424	223980_s_at	GI_17986253-I	107897	-8.17878	-6.10458	-13.9991	-2.32201	-0.815678	-0.98149	5.35e-05	0.000382056	4.56e-24
3431	NM_080424	223980_s_at	GI_17986253-I	107897	-8.17878	-9.33409	-13.9991	-2.32201	-1.38131	-0.98149	5.35e-05	1.6836e-05	4.56e-24
3431	NM_080424	223980_s_at	GI_17986253-I	107897	-8.17878	-9.40299	-13.9991	-2.32201	-1.35601	-0.98149	5.35e-05	1.58652e-05	4.56e-24
3431	NM_004509	223980_s_at	GI_17986251-A	8059	-8.17878	-6.10458	-13.9991	-2.32201	-0.815678	-0.98149	5.35e-05	0.000382056	4.56e-24
3431	NM_004509	223980_s_at	GI_17986251-A	8059	-8.17878	-9.33409	-13.9991	-2.32201	-1.38131	-0.98149	5.35e-05	1.6836e-05	4.56e-24
3431	NM_004509	223980_s_at	GI_17986251-A	8059	-8.17878	-9.40299	-13.9991	-2.32201	-1.35601	-0.98149	5.35e-05	1.58652e-05	4.56e-24
3431	NM_080424	223980_s_at	GI_17986253-I	8059	-8.17878	-6.10458	-13.9991	-2.32201	-0.815678	-0.98149	5.35e-05	0.000382056	4.56e-24
3431	NM_080424	223980_s_at	GI_17986253-I	8059	-8.17878	-9.33409	-13.9991	-2.32201	-1.38131	-0.98149	5.35e-05	1.6836e-05	4.56e-24
3431	NM_080424	223980_s_at	GI_17986253-I	8059	-8.17878	-9.40299	-13.9991	-2.32201	-1.35601	-0.98149	5.35e-05	1.58652e-05	4.56e-24
3431	NM_004510	209761_s_at	GI_17986251-I	107897	-8.26945	-6.10458	-13.9991	-1.47043	-0.815678	-0.98149	4.94e-05	0.000382056	4.56e-24
3431	NM_004510	209761_s_at	GI_17986251-I	107897	-8.26945	-9.33409	-13.9991	-1.47043	-1.38131	-0.98149	4.94e-05	1.6836e-05	4.56e-24
3431	NM_004510	209761_s_at	GI_17986251-I	107897	-8.26945	-9.40299	-13.9991	-1.47043	-1.35601	-0.98149	4.94e-05	1.58652e-05	4.56e-24
3431	NM_004510	209761_s_at	GI_17986251-I	8059	-8.26945	-6.10458	-13.9991	-1.47043	-0.815678	-0.98149	4.94e-05	0.000382056	4.56e-24
3431	NM_004510	209761_s_at	GI_17986251-I	8059	-8.26945	-9.33409	-13.9991	-1.47043	-1.38131	-0.98149	4.94e-05	1.6836e-05	4.56e-24
3431	NM_004510	209761_s_at	GI_17986251-I	8059	-8.26945	-9.40299	-13.9991	-1.47043	-1.35601	-0.98149	4.94e-05	1.58652e-05	4.56e-24
3431	NM_004509	223980_s_at	GI_17986251-A	107897	-8.17878	-6.10458	-13.9991	-2.32201	-0.815678	-0.98149	5.35e-05	0.000382056	4.56e-24
3431	NM_004509	223980_s_at	GI_17986251-A	107897	-8.17878	-9.33409	-13.9991	-2.32201	-1.38131	-0.98149	5.35e-05	1.6836e-05	4.56e-24
3431	NM_004509	223980_s_at	GI_17986251-A	107897	-8.17878	-9.40299	-13.9991	-2.32201	-1.35601	-0.98149	5.35e-05	1.58652e-05	4.56e-24
9447	NM_004833	206513_at	GI_4757733-S	5341	-8.62336	-5.73537	-13.9819	-3.23161	-1.37312	-1.11487	3.68e-05	0.000598069	4.93e-24
9447	NM_004833	206513_at	GI_4757733-S	5342	-8.62336	-5.73537	-13.9819	-3.23161	-1.37312	-1.11487	3.68e-05	0.000598069	4.93e-24
53346	NM_023003	219892_at	GI_13194198-S	122830	7.22775	8.03251	13.9787	1.43677	0.858037	0.701923	0.00013313	5.15897e-05	4.98e-24
160364	NM_201625	1552398_a_at	GI_42490739-S	54820	-6.47836	-6.42417	-13.9739	-2.77797	-2.11502	-1.73477	0.0002871	0.000269303	5.09e-24
160364	NM_201623	1552398_a_at	GI_42490739-S	54820	-6.47836	-6.42417	-13.9739	-2.77797	-2.11502	-1.73477	0.0002871	0.000269303	5.09e-24
160364	NM_138337	1552398_a_at	GI_42490739-S	54820	-6.47836	-6.42417	-13.9739	-2.77797	-2.11502	-1.73477	0.0002871	0.000269303	5.09e-24
51444	NM_198128	239143_x_at	GI_38045933-A	124249	-9.76469	-6.9401	-13.9638	-1.36194	-0.74998	-0.84254	1.41e-05	0.00015497	5.33e-24
51444	NM_198128	239143_x_at	GI_38045933-A	30769	-9.76469	-6.9401	-13.9638	-1.36194	-0.74998	-0.84254	1.41e-05	0.00015497	5.33e-24
51444	NM_016271	239143_x_at	GI_38045933-A	30769	-9.76469	-6.9401	-13.9638	-1.36194	-0.74998	-0.84254	1.41e-05	0.00015497	5.33e-24
51444	NM_016271	239143_x_at	GI_38045933-A	124249	-9.76469	-6.9401	-13.9638	-1.36194	-0.74998	-0.84254	1.41e-05	0.00015497	5.33e-24
2048	NM_004442	209588_at	GI_24797104-I	29622	6.58339	7.90905	13.9624	1.17587	1.32622	0.885757	0.000258631	5.81639e-05	5.36e-24
2048	NM_004442	209588_at	GI_24797104-I	165100	6.58339	7.90905	13.9624	1.17587	1.32622	0.885757	0.000258631	5.81639e-05	5.36e-24
2048	NM_017449	209588_at	GI_24797104-I	29622	6.58339	7.90905	13.9624	1.17587	1.32622	0.885757	0.000258631	5.81639e-05	5.36e-24
2048	NM_017449	209588_at	GI_24797104-I	165100	6.58339	7.90905	13.9624	1.17587	1.32622	0.885757	0.000258631	5.81639e-05	5.36e-24
6509	NM_003038	212810_s_at	GI_21314631-S	112386	9.42936	7.78528	13.9554	2.87803	1.51849	0.655887	1.85e-05	6.60586e-05	5.53e-24
123	NM_001122	209122_at	GI_34577058-S	90693	9.01622	9.12327	13.9483	1.36373	1.13582	1.65525	2.61e-05	1.97638e-05	5.71e-24
128346	NM_174896	228532_at	GI_31341350-S	78610	-6.08037	-16.4348	-13.9267	-1.52752	-1.48381	-1.11827	0.00044113	1.97007e-07	6.29e-24
5366	NM_021127	204286_s_at	GI_10863922-S	83649	-6.49612	-8.43679	-13.9149	-2.34157	-1.15927	-0.882626	0.00028168	3.5712e-05	6.62e-24
3778	NM_002247	221584_s_at	GI_26638649-S	162335	17.8118	10.5311	13.9033	4.94461	1.78487	1.37242	1.37e-07	6.41848e-06	6.98e-24
3778	NM_002247	221584_s_at	GI_26638649-S	100840	17.8118	10.5311	13.9033	4.94461	1.78487	1.37242	1.37e-07	6.41848e-06	6.98e-24
3778	NM_002247	221584_s_at	GI_26638649-S	92143	17.8118	10.5311	13.9033	4.94461	1.78487	1.37242	1.37e-07	6.41848e-06	6.98e-24
2022	NM_000118	201809_s_at	GI_4557554-S	141265	8.71091	11.1338	13.8857	2.11581	1.87706	1.30189	3.4e-05	4.22552e-06	7.56e-24
2022	NM_000118	201809_s_at	GI_4557554-S	84812	8.71091	11.1338	13.8857	2.11581	1.87706	1.30189	3.4e-05	4.22552e-06	7.56e-24
5914	NM_000964	203750_s_at	GI_4506418-S	145655	-0.678608	-19.0042	-13.8859	-0.080563	-1.89446	-1.04113	0.595485	6.3499e-08	7.56e-24
5914	NM_001024809	203750_s_at	GI_4506418-S	152675	-0.678608	-19.0042	-13.8859	-0.080563	-1.89446	-1.04113	0.595485	6.3499e-08	7.56e-24
5914	NM_001033603	203749_s_at	GI_4506418-S	145655	-5.8328	-19.0042	-13.8859	-1.24443	-1.89446	-1.04113	0.000581362	6.3499e-08	7.56e-24
5914	NM_000964	203750_s_at	GI_4506418-S	152675	-0.678608	-19.0042	-13.8859	-0.080563	-1.89446	-1.04113	0.595485	6.3499e-08	7.56e-24
5914	NM_001033603	203749_s_at	GI_4506418-S	152675	-5.8328	-19.0042	-13.8859	-1.24443	-1.89446	-1.04113	0.000581362	6.3499e-08	7.56e-24
5914	NM_001024809	203750_s_at	GI_4506418-S	145655	-0.678608	-19.0042	-13.8859	-0.080563	-1.89446	-1.04113	0.595485	6.3499e-08	7.56e-24
144811	NM_153218	1553141_at	GI_23397476-S	61865	14.9977	6.76759	13.8664	2.70619	0.571604	1.46197	5.12e-07	0.000186457	8.26e-24
11078	NM_138632	1552332_at	GI_20336762-I	55007	-4.61405	-6.46743	-13.8452	-0.555436	-0.660236	-0.656663	0.00265393	0.0002568	9.08e-24
11078	NM_138632	1552332_at	GI_20336762-I	55007	-4.61405	-4.5549	-13.8452	-0.555436	-0.402717	-0.656663	0.00265393	0.00268163	9.08e-24
11078	NM_138632	1552332_at	GI_20336762-I	163706	-4.61405	-6.46743	-13.8452	-0.555436	-0.660236	-0.656663	0.00265393	0.0002568	9.08e-24
11078	NM_138632	1552332_at	GI_20336762-I	163706	-4.61405	-4.5549	-13.8452	-0.555436	-0.402717	-0.656663	0.00265393	0.00268163	9.08e-24
11078	NM_138632	1552332_at	GI_20336762-I	170827	-4.61405	-6.46743	-13.8452	-0.555436	-0.660236	-0.656663	0.00265393	0.0002568	9.08e-24
11078	NM_138632	1552332_at	GI_20336762-I	170827	-4.61405	-4.5549	-13.8452	-0.555436	-0.402717	-0.656663	0.00265393	0.00268163	9.08e-24
11078	NM_007032	202795_x_at	GI_30474869-I	170827	-6.87527	-6.46743	-13.8452	-0.865716	-0.660236	-0.656663	0.000191214	0.0002568	9.08e-24
11078	NM_007032	202795_x_at	GI_30474869-I	170827	-6.87527	-4.5549	-13.8452	-0.865716	-0.402717	-0.656663	0.000191214	0.00268163	9.08e-24
11078	NM_007032	202795_x_at	GI_30474869-I	55007	-6.87527	-6.46743	-13.8452	-0.865716	-0.660236	-0.656663	0.000191214	0.0002568	9.08e-24
11078	NM_007032	202795_x_at	GI_30474869-I	55007	-6.87527	-4.5549	-13.8452	-0.865716	-0.402717	-0.656663	0.000191214	0.00268163	9.08e-24
11078	NM_007032	202795_x_at	GI_30474869-I	163706	-6.87527	-6.46743	-13.8452	-0.865716	-0.660236	-0.656663	0.000191214	0.0002568	9.08e-24
11078	NM_007032	202795_x_at	GI_30474869-I	163706	-6.87527	-4.5549	-13.8452	-0.865716	-0.402717	-0.656663	0.000191214	0.00268163	9.08e-24
84148	NM_032188	221820_s_at	GI_14149874-S	49610	-6.34306	-8.7951	-13.8452	-0.951097	-0.597316	-0.479417	0.000331064	2.61686e-05	9.08e-24
26065	NM_015578	212131_at	GI_24308092-S	152425	-6.6806	-10.7373	-13.8427	-0.986197	-0.824593	-0.703916	0.000234568	5.58469e-06	9.18e-24
26065	NM_015578	212131_at	GI_24308092-S	23587	-6.6806	-10.7373	-13.8427	-0.986197	-0.824593	-0.703916	0.000234568	5.58469e-06	9.18e-24
54861	NM_017719	209481_at	GI_31442407-S	29899	-6.1647	-5.90794	-13.8421	-0.882796	-0.560755	-0.626883	0.000401971	0.000484693	9.2e-24
2354	NM_006732	202768_at	GI_5803016-S	14117	-13.8722	-27.2743	-13.8407	-4.03719	-3.95377	-1.46504	9.57e-07	4.04604e-09	9.25e-24
8682	NM_003768	200788_s_at	GI_21359835-S	5529	5.66422	5.53098	13.8179	1.01104	0.771082	0.754351	0.000717887	0.000764268	1.03e-23
5707	NM_002807	201199_s_at	GI_25777599-S	97518	5.41808	8.70148	13.7871	0.723793	0.703297	0.904822	0.000955506	2.83116e-05	1.18e-23
126321	NM_174983	226516_at	GI_34222225-S	40444	6.42421	6.46212	13.7799	1.92604	1.91887	1.50639	0.000304483	0.000257985	1.22e-23
126321	NM_174983	226516_at	GI_34222225-S	85390	6.42421	6.46212	13.7799	1.92604	1.91887	1.50639	0.000304483	0.000257985	1.22e-23
23234	NM_015190	213088_s_at	GI_33667083-S	147822	8.17543	7.18593	13.7725	1.22034	0.657805	0.707222	5.37e-05	0.000119597	1.26e-23
8836	NM_003878	203560_at	GI_4503986-S	4098	7.79435	5.4855	13.7251	2.39121	0.826216	0.949374	7.65e-05	0.000808123	1.57e-23
120	NM_001121	201034_at	GI_45593148-A	170248	-7.93408	-13.5543	-13.6928	-2.10784	-1.76125	-1.60231	6.69e-05	9.09778e-07	1.83e-23
120	NM_016824	201034_at	GI_45593148-A	170248	-7.93408	-13.5543	-13.6928	-2.10784	-1.76125	-1.60231	6.69e-05	9.09778e-07	1.83e-23
120	NM_019903	201034_at	GI_45593148-A	159467	-7.93408	-13.5543	-13.6928	-2.10784	-1.76125	-1.60231	6.69e-05	9.09778e-07	1.83e-23
120	NM_016824	201034_at	GI_45593148-A	159467	-7.93408	-13.5543	-13.6928	-2.10784	-1.76125	-1.60231	6.69e-05	9.09778e-07	1.83e-23
120	NM_019903	201034_at	GI_45593148-A	170248	-7.93408	-13.5543	-13.6928	-2.10784	-1.76125	-1.60231	6.69e-05	9.09778e-07	1.83e-23
120	NM_001121	201034_at	GI_45593148-A	159467	-7.93408	-13.5543	-13.6928	-2.10784	-1.76125	-1.60231	6.69e-05	9.09778e-07	1.83e-23
5337	NM_002662	226636_at	GI_4505872-S	97305	8.10179	6.10046	13.6532	1.69665	0.641262	0.801204	5.77e-05	0.000384077	2.19e-23
5337	NM_002662	226636_at	GI_4505872-S	66644	8.10179	6.10046	13.6532	1.69665	0.641262	0.801204	5.77e-05	0.000384077	2.19e-23
63892	NM_198554	54632_at	GI_38348732-A	180604	9.49426	9.77688	13.6456	1.59948	0.914139	1.05772	1.75e-05	1.18034e-05	2.26e-23
63892	NM_198554	54632_at	GI_38348732-A	150899	9.49426	9.77688	13.6456	1.59948	0.914139	1.05772	1.75e-05	1.18034e-05	2.26e-23
63892	NM_198554	54632_at	GI_38348732-A	40670	9.49426	9.77688	13.6456	1.59948	0.914139	1.05772	1.75e-05	1.18034e-05	2.26e-23
63892	NM_022065	54632_at	GI_38348732-A	180604	9.49426	9.77688	13.6456	1.59948	0.914139	1.05772	1.75e-05	1.18034e-05	2.26e-23
63892	NM_022065	54632_at	GI_38348732-A	150899	9.49426	9.77688	13.6456	1.59948	0.914139	1.05772	1.75e-05	1.18034e-05	2.26e-23
63892	NM_022065	54632_at	GI_38348732-A	40670	9.49426	9.77688	13.6456	1.59948	0.914139	1.05772	1.75e-05	1.18034e-05	2.26e-23
9958	NM_006313	209475_at	GI_14149626-S	133128	-7.34126	-5.68733	-13.6427	-1.10955	-0.573119	-1.15024	0.000119844	0.000633613	2.29e-23
9535	NM_004877	204220_at	GI_4758439-S	6958	-7.35942	-8.79771	-13.6234	-1.05726	-1.032	-1.00868	0.000117688	2.61579e-05	2.5e-23
4938	NM_002534	205552_s_at	GI_8051622-I	172026	-5.49815	-3.37653	-13.5693	-2.09544	-0.958303	-1.26145	0.000872138	0.0145867	3.22e-23
4938	NM_002534	205552_s_at	GI_8051622-I	172026	-5.49815	-6.32545	-13.5693	-2.09544	-1.3762	-1.26145	0.000872138	0.000299045	3.22e-23
4938	NM_016816	205552_s_at	GI_8051620-I	172026	-5.49815	-3.37653	-13.5693	-2.09544	-0.958303	-1.26145	0.000872138	0.0145867	3.22e-23
4938	NM_016816	205552_s_at	GI_8051620-I	172026	-5.49815	-6.32545	-13.5693	-2.09544	-1.3762	-1.26145	0.000872138	0.000299045	3.22e-23
4938	NM_016816	205552_s_at	GI_8051620-I	31209	-5.49815	-3.37653	-13.5693	-2.09544	-0.958303	-1.26145	0.000872138	0.0145867	3.22e-23
4938	NM_016816	205552_s_at	GI_8051620-I	31209	-5.49815	-6.32545	-13.5693	-2.09544	-1.3762	-1.26145	0.000872138	0.000299045	3.22e-23
4938	NM_001032409	205552_s_at	GI_8051620-I	31209	-5.49815	-3.37653	-13.5693	-2.09544	-0.958303	-1.26145	0.000872138	0.0145867	3.22e-23
4938	NM_001032409	205552_s_at	GI_8051620-I	31209	-5.49815	-6.32545	-13.5693	-2.09544	-1.3762	-1.26145	0.000872138	0.000299045	3.22e-23
4938	NM_002534	205552_s_at	GI_8051622-I	31209	-5.49815	-3.37653	-13.5693	-2.09544	-0.958303	-1.26145	0.000872138	0.0145867	3.22e-23
4938	NM_002534	205552_s_at	GI_8051622-I	31209	-5.49815	-6.32545	-13.5693	-2.09544	-1.3762	-1.26145	0.000872138	0.000299045	3.22e-23
4938	NM_001032409	205552_s_at	GI_8051620-I	172026	-5.49815	-3.37653	-13.5693	-2.09544	-0.958303	-1.26145	0.000872138	0.0145867	3.22e-23
4938	NM_001032409	205552_s_at	GI_8051620-I	172026	-5.49815	-6.32545	-13.5693	-2.09544	-1.3762	-1.26145	0.000872138	0.000299045	3.22e-23
2322	NM_004119	206674_at	GI_4758395-S	4387	-11.2484	-5.35591	-13.565	-2.61509	-0.357253	-1.80415	4.73e-06	0.00095176	3.28e-23
10559	NM_006416	203306_s_at	GI_20149579-S	15299	-7.20513	-10.0181	-13.5544	-1.01091	-0.82561	-0.73168	0.000136393	9.59902e-06	3.44e-23
3290	NM_181755	205404_at	GI_32455237-A	12573	10.6655	7.202	13.4991	3.36884	1.12478	0.844573	7.23e-06	0.000117834	4.43e-23
3290	NM_005525	205404_at	GI_32455237-A	12573	10.6655	7.202	13.4991	3.36884	1.12478	0.844573	7.23e-06	0.000117834	4.43e-23
56975	NM_020223	226722_at	GI_32698727-S	159771	11.239	9.77349	13.4619	2.13635	2.1508	1.41407	4.76e-06	1.18255e-05	5.26e-23
56975	NM_020223	226722_at	GI_32698727-S	75684	11.239	9.77349	13.4619	2.13635	2.1508	1.41407	4.76e-06	1.18255e-05	5.26e-23
56975	NM_020223	226722_at	GI_32698727-S	75678	11.239	9.77349	13.4619	2.13635	2.1508	1.41407	4.76e-06	1.18255e-05	5.26e-23
55151	NM_018112	218772_x_at	GI_8922460-S	30503	13.4347	7.70463	13.4454	2.36274	1.06752	1.35954	1.24e-06	7.17179e-05	5.67e-23
2744	NM_014905	203159_at	GI_21361451-S	26289	7.63309	8.66059	13.4354	1.73172	0.834513	0.69645	8.92e-05	2.92164e-05	5.92e-23
4053	NM_000428	223690_at	GI_14042961-S	43286	11.4202	9.14323	13.4325	1.56877	1.00775	0.826942	4.24e-06	1.95602e-05	6e-23
4053	NM_000428	223690_at	GI_14042961-S	89832	11.4202	9.14323	13.4325	1.56877	1.00775	0.826942	4.24e-06	1.95602e-05	6e-23
119504	NM_173473	229145_at	GI_27735038-S	79578	-10.1653	-5.38478	-13.432	-1.16618	-0.379791	-0.573108	1.02e-05	0.000917097	6e-23
5743	NM_000963	204748_at	GI_4506264-S	87362	-11.1349	-8.16942	-13.3986	-3.21224	-0.821018	-1.42177	5.1e-06	4.53264e-05	7.01e-23
7071	NM_005655	202393_s_at	GI_5032176-S	11231	-12.7517	-11.3963	-13.3744	-2.22953	-1.67786	-2.22529	1.91e-06	3.4923e-06	7.84e-23
7071	NM_001032282	202393_s_at	GI_5032176-S	11231	-12.7517	-11.3963	-13.3744	-2.22953	-1.67786	-2.22529	1.91e-06	3.4923e-06	7.84e-23
84520	NM_032490	223273_at	GI_21314756-S	48420	6.33984	5.68735	13.3531	1.31721	0.541453	1.24009	0.000332155	0.000633613	8.63e-23
285203	NM_173654	221935_s_at	GI_39930530-S	68610	11.2531	9.50432	13.3253	2.47733	0.737536	0.484711	4.72e-06	1.46841e-05	9.8e-23
285203	NM_173654	221935_s_at	GI_39930530-S	184049	11.2531	9.50432	13.3253	2.47733	0.737536	0.484711	4.72e-06	1.46841e-05	9.8e-23
4602	NM_005375	204798_at	GI_4885496-S	12362	-7.81123	-6.39247	-13.3175	-1.74827	-0.508023	-0.582487	7.55e-05	0.000277852	1.02e-22
57532	NM_020772	224958_at	GI_32698729-S	1662	-7.4864	-7.06722	-13.2872	-1.00859	-0.430928	-0.488264	0.000103614	0.000135315	1.17e-22
144348	NM_152437	224593_at	GI_22748916-S	3707	7.54318	6.74276	13.2806	1.01253	0.497931	0.936662	9.8e-05	0.000190918	1.2e-22
144348	NM_152437	224593_at	GI_22748916-S	61149	7.54318	6.74276	13.2806	1.01253	0.497931	0.936662	9.8e-05	0.000190918	1.2e-22
3431	NM_080424	223980_s_at	GI_17986253-I	107897	-8.17878	-6.10458	-13.2755	-2.32201	-0.815678	-1.10752	5.35e-05	0.000382056	1.23e-22
3431	NM_080424	223980_s_at	GI_17986253-I	107897	-8.17878	-9.33409	-13.2755	-2.32201	-1.38131	-1.10752	5.35e-05	1.6836e-05	1.23e-22
3431	NM_080424	223980_s_at	GI_17986253-I	107897	-8.17878	-9.40299	-13.2755	-2.32201	-1.35601	-1.10752	5.35e-05	1.58652e-05	1.23e-22
3431	NM_004509	223980_s_at	GI_17986251-A	8059	-8.17878	-6.10458	-13.2755	-2.32201	-0.815678	-1.10752	5.35e-05	0.000382056	1.23e-22
3431	NM_004509	223980_s_at	GI_17986251-A	8059	-8.17878	-9.33409	-13.2755	-2.32201	-1.38131	-1.10752	5.35e-05	1.6836e-05	1.23e-22
3431	NM_004509	223980_s_at	GI_17986251-A	8059	-8.17878	-9.40299	-13.2755	-2.32201	-1.35601	-1.10752	5.35e-05	1.58652e-05	1.23e-22
3431	NM_080424	223980_s_at	GI_17986253-I	8059	-8.17878	-6.10458	-13.2755	-2.32201	-0.815678	-1.10752	5.35e-05	0.000382056	1.23e-22
3431	NM_080424	223980_s_at	GI_17986253-I	8059	-8.17878	-9.33409	-13.2755	-2.32201	-1.38131	-1.10752	5.35e-05	1.6836e-05	1.23e-22
3431	NM_080424	223980_s_at	GI_17986253-I	8059	-8.17878	-9.40299	-13.2755	-2.32201	-1.35601	-1.10752	5.35e-05	1.58652e-05	1.23e-22
3431	NM_004510	209761_s_at	GI_17986251-I	107897	-8.26945	-6.10458	-13.2755	-1.47043	-0.815678	-1.10752	4.94e-05	0.000382056	1.23e-22
3431	NM_004510	209761_s_at	GI_17986251-I	107897	-8.26945	-9.33409	-13.2755	-1.47043	-1.38131	-1.10752	4.94e-05	1.6836e-05	1.23e-22
3431	NM_004510	209761_s_at	GI_17986251-I	107897	-8.26945	-9.40299	-13.2755	-1.47043	-1.35601	-1.10752	4.94e-05	1.58652e-05	1.23e-22
3431	NM_004510	209761_s_at	GI_17986251-I	8059	-8.26945	-6.10458	-13.2755	-1.47043	-0.815678	-1.10752	4.94e-05	0.000382056	1.23e-22
3431	NM_004510	209761_s_at	GI_17986251-I	8059	-8.26945	-9.33409	-13.2755	-1.47043	-1.38131	-1.10752	4.94e-05	1.6836e-05	1.23e-22
3431	NM_004510	209761_s_at	GI_17986251-I	8059	-8.26945	-9.40299	-13.2755	-1.47043	-1.35601	-1.10752	4.94e-05	1.58652e-05	1.23e-22
3431	NM_004509	223980_s_at	GI_17986251-A	107897	-8.17878	-6.10458	-13.2755	-2.32201	-0.815678	-1.10752	5.35e-05	0.000382056	1.23e-22
3431	NM_004509	223980_s_at	GI_17986251-A	107897	-8.17878	-9.33409	-13.2755	-2.32201	-1.38131	-1.10752	5.35e-05	1.6836e-05	1.23e-22
3431	NM_004509	223980_s_at	GI_17986251-A	107897	-8.17878	-9.40299	-13.2755	-2.32201	-1.35601	-1.10752	5.35e-05	1.58652e-05	1.23e-22
10906	NM_006700	35254_at	GI_5729827-S	14081	-6.66396	-6.07248	-13.2722	-1.32719	-0.825871	-0.830296	0.000238168	0.00039781	1.25e-22
10906	NM_006700	35254_at	GI_5729827-S	14077	-6.66396	-6.07248	-13.2722	-1.32719	-0.825871	-0.830296	0.000238168	0.00039781	1.25e-22
56729	NM_020415	220570_at	GI_13435379-S	33475	-6.23813	-5.74692	-13.2465	-2.54628	-2.3092	-1.26822	0.000368108	0.000589936	1.4e-22
90843	NM_153333	224819_at	GI_23503246-S	61992	5.97789	10.7648	13.2294	1.48229	0.865485	0.828346	0.000495699	5.54003e-06	1.51e-22
90843	NM_001006684	224819_at	GI_23503246-S	61992	5.97789	10.7648	13.2294	1.48229	0.865485	0.828346	0.000495699	5.54003e-06	1.51e-22
27306	NM_014485	206726_at	GI_7657456-S	19454	9.27021	5.8793	13.2183	4.07144	1.42278	1.0419	2.1e-05	0.000500944	1.58e-22
60526	NM_021925	219008_at	GI_11345457-S	38841	8.35502	5.59047	13.2192	1.70748	0.4265	1.08049	4.58e-05	0.00071293	1.58e-22
2820	NM_000408	210007_s_at	GI_4504084-S	86608	12.0596	5.62723	13.1886	1.65709	0.538181	0.759499	2.91e-06	0.000679155	1.81e-22
55852	NM_018469	218099_at	GI_38679908-S	35762	10.9385	10.7383	13.1871	2.03882	1.3119	1.17893	5.95e-06	5.58469e-06	1.82e-22
23095	NM_015074	209234_at	GI_41393562-I	24804	6.43334	0.284969	13.1686	0.842821	0.0251444	0.6614	0.000301786	0.830824	1.99e-22
23095	NM_015074	209234_at	GI_41393562-I	24804	6.43334	5.46978	13.1686	0.842821	0.322032	0.6614	0.000301786	0.000824176	1.99e-22
23095	NM_183416	226968_at	GI_41393558-I	24804	3.39992	0.284969	13.1686	0.955524	0.0251444	0.6614	0.0147578	0.830824	1.99e-22
23095	NM_183416	226968_at	GI_41393558-I	24804	3.39992	5.46978	13.1686	0.955524	0.322032	0.6614	0.0147578	0.000824176	1.99e-22
23095	NM_015074	209234_at	GI_41393562-I	107399	6.43334	0.284969	13.1686	0.842821	0.0251444	0.6614	0.000301786	0.830824	1.99e-22
23095	NM_015074	209234_at	GI_41393562-I	107399	6.43334	5.46978	13.1686	0.842821	0.322032	0.6614	0.000301786	0.000824176	1.99e-22
23095	NM_183416	226968_at	GI_41393558-I	107399	3.39992	0.284969	13.1686	0.955524	0.0251444	0.6614	0.0147578	0.830824	1.99e-22
23095	NM_183416	226968_at	GI_41393558-I	107399	3.39992	5.46978	13.1686	0.955524	0.322032	0.6614	0.0147578	0.000824176	1.99e-22
311	NM_145869	206200_s_at	GI_22165429-A	104378	7.10488	8.70271	13.158	0.917562	0.888961	0.686886	0.000150668	2.83068e-05	2.08e-22
311	NM_001157	206200_s_at	GI_22165429-A	104378	7.10488	8.70271	13.158	0.917562	0.888961	0.686886	0.000150668	2.83068e-05	2.08e-22
311	NM_145868	206200_s_at	GI_22165429-A	104378	7.10488	8.70271	13.158	0.917562	0.888961	0.686886	0.000150668	2.83068e-05	2.08e-22
80216	NM_025144	227438_at	GI_21361968-S	44020	7.06653	5.64001	13.1157	0.847794	0.460568	0.497993	0.000156906	0.000669747	2.53e-22
151195	NM_152523	228810_at	GI_22749084-S	62852	7.44489	5.66152	13.0854	1.38564	0.381894	0.775891	0.000108033	0.000652719	2.92e-22
65997	NM_023940	219142_at	GI_34147350-S	41296	6.70227	7.25901	13.0712	1.04411	1.00478	0.954554	0.000228658	0.000111684	3.12e-22
58504	NM_021226	206298_at	GI_34013589-S	100890	16.7927	14.5883	13.0639	2.89097	1.20667	0.533859	2.2e-07	4.98982e-07	3.22e-22
58504	NM_021226	206298_at	GI_34013589-S	152527	16.7927	14.5883	13.0639	2.89097	1.20667	0.533859	2.2e-07	4.98982e-07	3.22e-22
58504	NM_021226	206298_at	GI_34013589-S	149408	16.7927	14.5883	13.0639	2.89097	1.20667	0.533859	2.2e-07	4.98982e-07	3.22e-22
58504	NM_021226	206298_at	GI_34013589-S	40317	16.7927	14.5883	13.0639	2.89097	1.20667	0.533859	2.2e-07	4.98982e-07	3.22e-22
51111	NM_016028	222759_at	GI_27477098-I	108653	-5.85144	-7.94713	-13.0466	-0.844001	-0.620582	-0.647341	0.000569989	5.61763e-05	3.49e-22
51111	NM_016028	222759_at	GI_27477098-I	108653	-5.85144	-2.28654	-13.0466	-0.844001	-0.200433	-0.647341	0.000569989	0.0763937	3.49e-22
51111	NM_017635	218242_s_at	GI_27477096-I	27151	-2.11369	-7.94713	-13.0466	-0.304491	-0.620582	-0.647341	0.0990026	5.61763e-05	3.49e-22
51111	NM_017635	218242_s_at	GI_27477096-I	27151	-2.11369	-2.28654	-13.0466	-0.304491	-0.200433	-0.647341	0.0990026	0.0763937	3.49e-22
51111	NM_016028	222759_at	GI_27477098-I	27151	-5.85144	-7.94713	-13.0466	-0.844001	-0.620582	-0.647341	0.000569989	5.61763e-05	3.49e-22
51111	NM_016028	222759_at	GI_27477098-I	27151	-5.85144	-2.28654	-13.0466	-0.844001	-0.200433	-0.647341	0.000569989	0.0763937	3.49e-22
51111	NM_017635	218242_s_at	GI_27477096-I	108653	-2.11369	-7.94713	-13.0466	-0.304491	-0.620582	-0.647341	0.0990026	5.61763e-05	3.49e-22
51111	NM_017635	218242_s_at	GI_27477096-I	108653	-2.11369	-2.28654	-13.0466	-0.304491	-0.200433	-0.647341	0.0990026	0.0763937	3.49e-22
58476	NM_021202	224836_at	GI_39930398-S	82646	12.2957	8.64289	13.0399	2.04479	0.773647	0.72329	2.5e-06	2.96276e-05	3.59e-22
4189	NM_012328	202843_at	GI_9558754-S	21520	8.02819	6.45546	13.0263	1.30132	0.575555	0.87375	6.15e-05	0.000259655	3.83e-22
79627	NM_024576	219582_at	GI_31377698-S	39995	-6.13098	-5.55233	-13.0049	-0.8469	-0.472467	-0.57518	0.000416117	0.000745739	4.23e-22
63892	NM_198554	54632_at	GI_38348732-A	180604	9.49426	9.77688	12.992	1.59948	0.914139	0.81814	1.75e-05	1.18034e-05	4.49e-22
63892	NM_198554	54632_at	GI_38348732-A	150899	9.49426	9.77688	12.992	1.59948	0.914139	0.81814	1.75e-05	1.18034e-05	4.49e-22
63892	NM_198554	54632_at	GI_38348732-A	40670	9.49426	9.77688	12.992	1.59948	0.914139	0.81814	1.75e-05	1.18034e-05	4.49e-22
63892	NM_022065	54632_at	GI_38348732-A	180604	9.49426	9.77688	12.992	1.59948	0.914139	0.81814	1.75e-05	1.18034e-05	4.49e-22
63892	NM_022065	54632_at	GI_38348732-A	150899	9.49426	9.77688	12.992	1.59948	0.914139	0.81814	1.75e-05	1.18034e-05	4.49e-22
63892	NM_022065	54632_at	GI_38348732-A	40670	9.49426	9.77688	12.992	1.59948	0.914139	0.81814	1.75e-05	1.18034e-05	4.49e-22
85477	NM_033128	1552365_at	GI_14916472-S	49050	9.4254	-5.40752	12.9789	3.91663	-0.683004	0.964263	1.85e-05	0.000890766	4.77e-22
85477	NM_033128	1552365_at	GI_14916472-S	148817	9.4254	-5.40752	12.9789	3.91663	-0.683004	0.964263	1.85e-05	0.000890766	4.77e-22
825	NM_173087	210944_s_at	GI_27765077-A	84747	-10.2132	-5.4088	-12.9706	-1.52519	-0.587667	-0.623098	9.94e-06	0.000889489	4.96e-22
825	NM_173090	210944_s_at	GI_27765077-A	84747	-10.2132	-5.4088	-12.9706	-1.52519	-0.587667	-0.623098	9.94e-06	0.000889489	4.96e-22
825	NM_173088	210944_s_at	GI_27765077-A	84747	-10.2132	-5.4088	-12.9706	-1.52519	-0.587667	-0.623098	9.94e-06	0.000889489	4.96e-22
825	NM_212467	210944_s_at	GI_27765077-A	84747	-10.2132	-5.4088	-12.9706	-1.52519	-0.587667	-0.623098	9.94e-06	0.000889489	4.96e-22
825	NM_212464	210944_s_at	GI_27765077-A	84747	-10.2132	-5.4088	-12.9706	-1.52519	-0.587667	-0.623098	9.94e-06	0.000889489	4.96e-22
825	NM_173089	210944_s_at	GI_27765077-A	84747	-10.2132	-5.4088	-12.9706	-1.52519	-0.587667	-0.623098	9.94e-06	0.000889489	4.96e-22
825	NM_024344	210944_s_at	GI_27765077-A	84747	-10.2132	-5.4088	-12.9706	-1.52519	-0.587667	-0.623098	9.94e-06	0.000889489	4.96e-22
825	NM_212465	210944_s_at	GI_27765077-A	84747	-10.2132	-5.4088	-12.9706	-1.52519	-0.587667	-0.623098	9.94e-06	0.000889489	4.96e-22
825	NM_000070	210944_s_at	GI_27765077-A	84747	-10.2132	-5.4088	-12.9706	-1.52519	-0.587667	-0.623098	9.94e-06	0.000889489	4.96e-22
64218	NM_022367	219259_at	GI_21361913-S	39186	-7.35777	-10.1077	-12.9546	-1.41583	-1.50962	-1.14797	0.00011782	8.89538e-06	5.34e-22
444	NM_032468	210896_s_at	GI_14589859-I	102299	19.7218	20.4962	12.936	3.63087	1.29656	0.615103	6.39e-08	3.82588e-08	5.82e-22
444	NM_032466	209135_at	GI_14589859-I	102299	19.2747	20.4962	12.936	3.29845	1.29656	0.615103	7.73e-08	3.82588e-08	5.82e-22
444	NM_032466	209135_at	GI_14589859-I	46901	19.2747	20.4962	12.936	3.29845	1.29656	0.615103	7.73e-08	3.82588e-08	5.82e-22
444	NM_032466	209135_at	GI_14589859-I	101572	19.2747	20.4962	12.936	3.29845	1.29656	0.615103	7.73e-08	3.82588e-08	5.82e-22
444	NM_032466	209135_at	GI_14589859-I	149152	19.2747	20.4962	12.936	3.29845	1.29656	0.615103	7.73e-08	3.82588e-08	5.82e-22
444	NM_032466	209135_at	GI_14589859-I	105515	19.2747	20.4962	12.936	3.29845	1.29656	0.615103	7.73e-08	3.82588e-08	5.82e-22
444	NM_032468	210896_s_at	GI_14589859-I	101572	19.7218	20.4962	12.936	3.63087	1.29656	0.615103	6.39e-08	3.82588e-08	5.82e-22
444	NM_032468	210896_s_at	GI_14589859-I	149152	19.7218	20.4962	12.936	3.63087	1.29656	0.615103	6.39e-08	3.82588e-08	5.82e-22
444	NM_032466	209135_at	GI_14589859-I	105511	19.2747	20.4962	12.936	3.29845	1.29656	0.615103	7.73e-08	3.82588e-08	5.82e-22
444	NM_032468	210896_s_at	GI_14589859-I	46901	19.7218	20.4962	12.936	3.63087	1.29656	0.615103	6.39e-08	3.82588e-08	5.82e-22
444	NM_032468	210896_s_at	GI_14589859-I	105515	19.7218	20.4962	12.936	3.63087	1.29656	0.615103	6.39e-08	3.82588e-08	5.82e-22
444	NM_032468	210896_s_at	GI_14589859-I	105511	19.7218	20.4962	12.936	3.63087	1.29656	0.615103	6.39e-08	3.82588e-08	5.82e-22
6713	NM_003129	209218_at	GI_6806899-S	96366	9.37976	6.39174	12.9358	2.64142	1.46242	0.598879	1.91e-05	0.000277936	5.82e-22
64411	NM_022481	218950_at	GI_21264336-S	39258	-5.49398	-7.01204	-12.9169	-0.907491	-1.0932	-0.87212	0.000876173	0.000143575	6.36e-22
51474	NM_016357	217892_s_at	GI_7705372-S	30874	25.9295	11.5548	12.9088	4.10931	1.92592	0.748305	1.01e-08	3.16533e-06	6.6e-22
3084	NM_013958	206343_s_at	GI_7669521-A	1093	-11.3102	-0.552165	-12.9066	-5.66744	-0.0363583	-1.25405	4.54e-06	0.676575	6.67e-22
3084	NM_013958	206343_s_at	GI_7669521-A	1093	-11.3102	-11.0141	-12.9066	-5.66744	-1.86588	-1.25405	4.54e-06	4.63976e-06	6.67e-22
3084	NM_013964	206237_s_at	GI_7669521-A	168115	-8.53738	-0.552165	-12.9066	-2.60327	-0.0363583	-1.25405	3.94e-05	0.676575	6.67e-22
3084	NM_013964	206237_s_at	GI_7669521-A	168115	-8.53738	-11.0141	-12.9066	-2.60327	-1.86588	-1.25405	3.94e-05	4.63976e-06	6.67e-22
3084	NM_013960	208230_s_at	GI_7669519-I	143477	-6.37359	-0.552165	-12.9066	-1.35365	-0.0363583	-1.25405	0.00032133	0.676575	6.67e-22
3084	NM_013960	208230_s_at	GI_7669519-I	143477	-6.37359	-11.0141	-12.9066	-1.35365	-1.86588	-1.25405	0.00032133	4.63976e-06	6.67e-22
3084	NM_013964	206237_s_at	GI_7669521-A	1093	-8.53738	-0.552165	-12.9066	-2.60327	-0.0363583	-1.25405	3.94e-05	0.676575	6.67e-22
3084	NM_013964	206237_s_at	GI_7669521-A	1093	-8.53738	-11.0141	-12.9066	-2.60327	-1.86588	-1.25405	3.94e-05	4.63976e-06	6.67e-22
3084	NM_013957	206237_s_at	GI_7669521-A	167470	-8.53738	-0.552165	-12.9066	-2.60327	-0.0363583	-1.25405	3.94e-05	0.676575	6.67e-22
3084	NM_013957	206237_s_at	GI_7669521-A	167470	-8.53738	-11.0141	-12.9066	-2.60327	-1.86588	-1.25405	3.94e-05	4.63976e-06	6.67e-22
3084	NM_013956	206237_s_at	GI_7669521-A	143477	-8.53738	-0.552165	-12.9066	-2.60327	-0.0363583	-1.25405	3.94e-05	0.676575	6.67e-22
3084	NM_013956	206237_s_at	GI_7669521-A	143477	-8.53738	-11.0141	-12.9066	-2.60327	-1.86588	-1.25405	3.94e-05	4.63976e-06	6.67e-22
3084	NM_013956	206237_s_at	GI_7669521-A	168115	-8.53738	-0.552165	-12.9066	-2.60327	-0.0363583	-1.25405	3.94e-05	0.676575	6.67e-22
3084	NM_013956	206237_s_at	GI_7669521-A	168115	-8.53738	-11.0141	-12.9066	-2.60327	-1.86588	-1.25405	3.94e-05	4.63976e-06	6.67e-22
3084	NM_013957	206237_s_at	GI_7669521-A	1093	-8.53738	-0.552165	-12.9066	-2.60327	-0.0363583	-1.25405	3.94e-05	0.676575	6.67e-22
3084	NM_013957	206237_s_at	GI_7669521-A	1093	-8.53738	-11.0141	-12.9066	-2.60327	-1.86588	-1.25405	3.94e-05	4.63976e-06	6.67e-22
3084	NM_013962	206343_s_at	GI_7669521-A	167470	-11.3102	-0.552165	-12.9066	-5.66744	-0.0363583	-1.25405	4.54e-06	0.676575	6.67e-22
3084	NM_013962	206343_s_at	GI_7669521-A	167470	-11.3102	-11.0141	-12.9066	-5.66744	-1.86588	-1.25405	4.54e-06	4.63976e-06	6.67e-22
3084	NM_013964	206237_s_at	GI_7669521-A	143477	-8.53738	-0.552165	-12.9066	-2.60327	-0.0363583	-1.25405	3.94e-05	0.676575	6.67e-22
3084	NM_013964	206237_s_at	GI_7669521-A	143477	-8.53738	-11.0141	-12.9066	-2.60327	-1.86588	-1.25405	3.94e-05	4.63976e-06	6.67e-22
3084	NM_013957	206237_s_at	GI_7669521-A	143477	-8.53738	-0.552165	-12.9066	-2.60327	-0.0363583	-1.25405	3.94e-05	0.676575	6.67e-22
3084	NM_013957	206237_s_at	GI_7669521-A	143477	-8.53738	-11.0141	-12.9066	-2.60327	-1.86588	-1.25405	3.94e-05	4.63976e-06	6.67e-22
3084	NM_013959	206343_s_at	GI_7669521-A	167470	-11.3102	-0.552165	-12.9066	-5.66744	-0.0363583	-1.25405	4.54e-06	0.676575	6.67e-22
3084	NM_013959	206343_s_at	GI_7669521-A	167470	-11.3102	-11.0141	-12.9066	-5.66744	-1.86588	-1.25405	4.54e-06	4.63976e-06	6.67e-22
3084	NM_013959	206343_s_at	GI_7669521-A	168115	-11.3102	-0.552165	-12.9066	-5.66744	-0.0363583	-1.25405	4.54e-06	0.676575	6.67e-22
3084	NM_013959	206343_s_at	GI_7669521-A	168115	-11.3102	-11.0141	-12.9066	-5.66744	-1.86588	-1.25405	4.54e-06	4.63976e-06	6.67e-22
3084	NM_013962	206343_s_at	GI_7669521-A	168115	-11.3102	-0.552165	-12.9066	-5.66744	-0.0363583	-1.25405	4.54e-06	0.676575	6.67e-22
3084	NM_013962	206343_s_at	GI_7669521-A	168115	-11.3102	-11.0141	-12.9066	-5.66744	-1.86588	-1.25405	4.54e-06	4.63976e-06	6.67e-22
3084	NM_013959	206343_s_at	GI_7669521-A	143477	-11.3102	-0.552165	-12.9066	-5.66744	-0.0363583	-1.25405	4.54e-06	0.676575	6.67e-22
3084	NM_013959	206343_s_at	GI_7669521-A	143477	-11.3102	-11.0141	-12.9066	-5.66744	-1.86588	-1.25405	4.54e-06	4.63976e-06	6.67e-22
3084	NM_013958	206343_s_at	GI_7669521-A	167470	-11.3102	-0.552165	-12.9066	-5.66744	-0.0363583	-1.25405	4.54e-06	0.676575	6.67e-22
3084	NM_013958	206343_s_at	GI_7669521-A	167470	-11.3102	-11.0141	-12.9066	-5.66744	-1.86588	-1.25405	4.54e-06	4.63976e-06	6.67e-22
3084	NM_013958	206343_s_at	GI_7669521-A	168115	-11.3102	-0.552165	-12.9066	-5.66744	-0.0363583	-1.25405	4.54e-06	0.676575	6.67e-22
3084	NM_013958	206343_s_at	GI_7669521-A	168115	-11.3102	-11.0141	-12.9066	-5.66744	-1.86588	-1.25405	4.54e-06	4.63976e-06	6.67e-22
3084	NM_013960	208230_s_at	GI_7669519-I	1093	-6.37359	-0.552165	-12.9066	-1.35365	-0.0363583	-1.25405	0.00032133	0.676575	6.67e-22
3084	NM_013960	208230_s_at	GI_7669519-I	1093	-6.37359	-11.0141	-12.9066	-1.35365	-1.86588	-1.25405	0.00032133	4.63976e-06	6.67e-22
3084	NM_013958	206343_s_at	GI_7669521-A	143477	-11.3102	-0.552165	-12.9066	-5.66744	-0.0363583	-1.25405	4.54e-06	0.676575	6.67e-22
3084	NM_013958	206343_s_at	GI_7669521-A	143477	-11.3102	-11.0141	-12.9066	-5.66744	-1.86588	-1.25405	4.54e-06	4.63976e-06	6.67e-22
3084	NM_013960	208230_s_at	GI_7669519-I	168115	-6.37359	-0.552165	-12.9066	-1.35365	-0.0363583	-1.25405	0.00032133	0.676575	6.67e-22
3084	NM_013960	208230_s_at	GI_7669519-I	168115	-6.37359	-11.0141	-12.9066	-1.35365	-1.86588	-1.25405	0.00032133	4.63976e-06	6.67e-22
3084	NM_013962	206343_s_at	GI_7669521-A	143477	-11.3102	-0.552165	-12.9066	-5.66744	-0.0363583	-1.25405	4.54e-06	0.676575	6.67e-22
3084	NM_013962	206343_s_at	GI_7669521-A	143477	-11.3102	-11.0141	-12.9066	-5.66744	-1.86588	-1.25405	4.54e-06	4.63976e-06	6.67e-22
3084	NM_013957	206237_s_at	GI_7669521-A	168115	-8.53738	-0.552165	-12.9066	-2.60327	-0.0363583	-1.25405	3.94e-05	0.676575	6.67e-22
3084	NM_013957	206237_s_at	GI_7669521-A	168115	-8.53738	-11.0141	-12.9066	-2.60327	-1.86588	-1.25405	3.94e-05	4.63976e-06	6.67e-22
3084	NM_013956	206237_s_at	GI_7669521-A	1093	-8.53738	-0.552165	-12.9066	-2.60327	-0.0363583	-1.25405	3.94e-05	0.676575	6.67e-22
3084	NM_013956	206237_s_at	GI_7669521-A	1093	-8.53738	-11.0141	-12.9066	-2.60327	-1.86588	-1.25405	3.94e-05	4.63976e-06	6.67e-22
3084	NM_013964	206237_s_at	GI_7669521-A	167470	-8.53738	-0.552165	-12.9066	-2.60327	-0.0363583	-1.25405	3.94e-05	0.676575	6.67e-22
3084	NM_013964	206237_s_at	GI_7669521-A	167470	-8.53738	-11.0141	-12.9066	-2.60327	-1.86588	-1.25405	3.94e-05	4.63976e-06	6.67e-22
3084	NM_013962	206343_s_at	GI_7669521-A	1093	-11.3102	-0.552165	-12.9066	-5.66744	-0.0363583	-1.25405	4.54e-06	0.676575	6.67e-22
3084	NM_013962	206343_s_at	GI_7669521-A	1093	-11.3102	-11.0141	-12.9066	-5.66744	-1.86588	-1.25405	4.54e-06	4.63976e-06	6.67e-22
3084	NM_013956	206237_s_at	GI_7669521-A	167470	-8.53738	-0.552165	-12.9066	-2.60327	-0.0363583	-1.25405	3.94e-05	0.676575	6.67e-22
3084	NM_013956	206237_s_at	GI_7669521-A	167470	-8.53738	-11.0141	-12.9066	-2.60327	-1.86588	-1.25405	3.94e-05	4.63976e-06	6.67e-22
3084	NM_013960	208230_s_at	GI_7669519-I	167470	-6.37359	-0.552165	-12.9066	-1.35365	-0.0363583	-1.25405	0.00032133	0.676575	6.67e-22
3084	NM_013960	208230_s_at	GI_7669519-I	167470	-6.37359	-11.0141	-12.9066	-1.35365	-1.86588	-1.25405	0.00032133	4.63976e-06	6.67e-22
3084	NM_013959	206343_s_at	GI_7669521-A	1093	-11.3102	-0.552165	-12.9066	-5.66744	-0.0363583	-1.25405	4.54e-06	0.676575	6.67e-22
3084	NM_013959	206343_s_at	GI_7669521-A	1093	-11.3102	-11.0141	-12.9066	-5.66744	-1.86588	-1.25405	4.54e-06	4.63976e-06	6.67e-22
23129	NM_015103	38671_at	GI_28933450-S	112417	7.17194	6.13256	12.8961	1.47368	0.795348	0.640564	0.000140751	0.000370515	6.99e-22
202309	NM_152687	1552386_at	GI_22749378-S	61522	-8.42245	-9.4129	-12.8834	-1.58804	-1.24914	-0.76572	4.31e-05	1.58077e-05	7.41e-22
55500	NM_018638	219017_at	GI_21071078-S	129081	10.0991	6.73676	12.8402	2.02104	0.661117	0.607682	1.08e-05	0.000191861	9.06e-22
55500	NM_018638	219017_at	GI_21071078-S	155084	10.0991	6.73676	12.8402	2.02104	0.661117	0.607682	1.08e-05	0.000191861	9.06e-22
51363	NM_015892	203066_at	GI_45505172-A	165726	-7.62966	-11.684	-12.816	-1.39208	-1.55439	-1.15044	8.95e-05	2.92581e-06	1.01e-21
79895	NM_024837	220416_at	GI_41204903-S	43637	7.30935	6.28848	12.8178	1.82932	1.15756	0.648721	0.000123106	0.000311268	1.01e-21
8634	NM_003729	203594_at	GI_4506588-S	7043	9.60428	8.13169	12.8143	1.19205	0.61558	0.995224	1.6e-05	4.68741e-05	1.02e-21
10512	NM_006379	203789_s_at	GI_32307182-S	15245	12.7105	5.83411	12.7903	2.0209	0.40101	0.92942	1.97e-06	0.00052903	1.14e-21
8408	NM_003565	209333_at	GI_4507830-S	98491	-5.64488	-8.87117	-12.7851	-0.995604	-1.5113	-0.732364	0.000734871	2.46674e-05	1.17e-21
84981	NM_032895	214696_at	GI_14249657-S	48864	-8.5149	-8.2438	-12.7808	-1.44037	-1.12018	-1.2417	4.01e-05	4.27342e-05	1.19e-21
84981	NM_001001870	214696_at	GI_14249657-S	48864	-8.5149	-8.2438	-12.7808	-1.44037	-1.12018	-1.2417	4.01e-05	4.27342e-05	1.19e-21
90410	NM_174887	210312_s_at	GI_34222241-S	74696	-5.50976	-6.89139	-12.7623	-0.895116	-0.58086	-0.502843	0.000859883	0.000162675	1.3e-21
5326	NM_002657	202925_s_at	GI_6031195-S	95739	-9.92848	-8.31219	-12.7545	-1.99254	-1.24551	-1.11553	1.24e-05	4.01869e-05	1.35e-21
10938	NM_006795	222221_x_at	GI_30240931-S	128380	-10.5894	-8.8862	-12.736	-1.3389	-1.47731	-0.520695	7.64e-06	2.43862e-05	1.47e-21
1296	NM_005202	221900_at	GI_32964829-S	69091	12.5529	11.2203	12.7266	3.02874	1.7773	1.27403	2.13e-06	3.94616e-06	1.54e-21
55911	NM_018690	220023_at	GI_33413401-A	32773	-5.71279	-5.60438	-12.7178	-0.927893	-0.511414	-1.08194	0.000675378	0.000700595	1.6e-21
55911	NM_182804	220023_at	GI_33413401-A	119673	-5.71279	-5.60438	-12.7178	-0.927893	-0.511414	-1.08194	0.000675378	0.000700595	1.6e-21
55911	NM_018690	220023_at	GI_33413401-A	119673	-5.71279	-5.60438	-12.7178	-0.927893	-0.511414	-1.08194	0.000675378	0.000700595	1.6e-21
55911	NM_182804	220023_at	GI_33413401-A	32773	-5.71279	-5.60438	-12.7178	-0.927893	-0.511414	-1.08194	0.000675378	0.000700595	1.6e-21
488	NM_170665	209186_at	GI_27886537-I	64786	7.36838	4.10465	12.7135	1.43261	0.476617	1.2033	0.000116485	0.00502413	1.64e-21
488	NM_170665	209186_at	GI_27886537-I	64786	7.36838	11.6502	12.7135	1.43261	1.23667	1.2033	0.000116485	2.96404e-06	1.64e-21
488	NM_001681	212361_s_at	GI_27886536-I	104564	4.04151	4.10465	12.7135	0.721389	0.476617	1.2033	0.00584444	0.00502413	1.64e-21
488	NM_001681	212361_s_at	GI_27886536-I	104564	4.04151	11.6502	12.7135	0.721389	1.23667	1.2033	0.00584444	2.96404e-06	1.64e-21
488	NM_001681	212361_s_at	GI_27886536-I	64786	4.04151	4.10465	12.7135	0.721389	0.476617	1.2033	0.00584444	0.00502413	1.64e-21
488	NM_001681	212361_s_at	GI_27886536-I	64786	4.04151	11.6502	12.7135	0.721389	1.23667	1.2033	0.00584444	2.96404e-06	1.64e-21
488	NM_170665	209186_at	GI_27886537-I	104564	7.36838	4.10465	12.7135	1.43261	0.476617	1.2033	0.000116485	0.00502413	1.64e-21
488	NM_170665	209186_at	GI_27886537-I	104564	7.36838	11.6502	12.7135	1.43261	1.23667	1.2033	0.000116485	2.96404e-06	1.64e-21
6447	NM_003020	203889_at	GI_4506916-S	99320	10.9835	5.81231	12.7109	5.28497	1.93432	1.29075	5.75e-06	0.000543718	1.65e-21
5125	NM_006200	205559_s_at	GI_20336245-S	13402	-7.0547	-9.61925	-12.7019	-1.81434	-1.41379	-1.24987	0.000158766	1.34522e-05	1.72e-21
338382	NM_177403	1553982_a_at	GI_38490536-S	80015	15.1799	5.38701	12.693	3.69356	0.468358	0.795236	4.62e-07	0.000915369	1.79e-21
338382	NM_177403	1553982_a_at	GI_38490536-S	47190	15.1799	5.38701	12.693	3.69356	0.468358	0.795236	4.62e-07	0.000915369	1.79e-21
53831	NM_020370	223767_at	GI_9966838-S	36558	5.58363	6.53971	12.666	1.61976	0.730179	1.0445	0.000785749	0.000238452	2.03e-21
6302	NM_005981	203227_s_at	GI_42741672-S	13151	5.61896	5.63967	12.665	0.684879	0.461138	0.51428	0.000758809	0.000669747	2.04e-21
51279	NM_016546	218983_at	GI_7706082-S	31080	-10.4559	-9.29024	-12.6625	-2.85323	-0.744753	-0.327222	8.31e-06	1.75087e-05	2.06e-21
10044	NM_170600	226673_at	GI_41281820-I	9396	-12.7774	-5.43058	-12.6294	-2.22826	-0.525327	-0.95847	1.89e-06	0.000866643	2.41e-21
10044	NM_170600	226673_at	GI_41281820-I	9396	-12.7774	-18.2409	-12.6294	-2.22826	-1.84134	-0.95847	1.89e-06	8.6182e-08	2.41e-21
10044	NM_005489	1552667_a_at	GI_4885526-A	9396	-8.12765	-5.43058	-12.6294	-1.52764	-0.525327	-0.95847	5.61e-05	0.000866643	2.41e-21
10044	NM_005489	1552667_a_at	GI_4885526-A	9396	-8.12765	-18.2409	-12.6294	-1.52764	-1.84134	-0.95847	5.61e-05	8.6182e-08	2.41e-21
760	NM_000067	209301_at	GI_4557394-S	128320	13.3306	20.6499	12.6229	3.96069	2.5405	2.67344	1.3e-06	3.69267e-08	2.48e-21
55437	NM_018571	223266_at	GI_21359970-S	137293	7.69545	7.34418	12.6033	0.91607	0.474143	0.580745	8.42e-05	0.000102995	2.73e-21
23710	NM_031412	208869_s_at	GI_13899218-S	43021	5.61228	10.5329	12.5378	1.02307	1.0423	0.682477	0.000764183	6.41848e-06	3.71e-21
10873	NM_006680	204663_at	GI_5729919-S	133346	9.70567	7.08417	12.536	2.68284	1.38128	0.728195	1.47e-05	0.000132792	3.74e-21
10873	NM_001014811	204663_at	GI_5729919-S	133346	9.70567	7.08417	12.536	2.68284	1.38128	0.728195	1.47e-05	0.000132792	3.74e-21
10873	NM_006680	204663_at	GI_5729919-S	15658	9.70567	7.08417	12.536	2.68284	1.38128	0.728195	1.47e-05	0.000132792	3.74e-21
10873	NM_001014811	204663_at	GI_5729919-S	15658	9.70567	7.08417	12.536	2.68284	1.38128	0.728195	1.47e-05	0.000132792	3.74e-21
4001	NM_005573	203276_at	GI_27436949-S	9491	-8.92515	-14.229	-12.5333	-1.55835	-1.36507	-1.05894	2.83e-05	6.0119e-07	3.79e-21
10473	NM_006353	209787_s_at	GI_23238232-S	15196	-5.92142	-8.19077	-12.52	-1.03945	-0.643716	-0.550325	0.000528252	4.48189e-05	4.03e-21
23383	NM_015329	227465_at	GI_37552553-S	78140	-6.94159	-6.71008	-12.5159	-0.844203	-0.549138	-0.37997	0.000178578	0.000197308	4.11e-21
23271	NM_203459	212765_at	GI_27481123-S	1564	11.1874	7.51177	12.5138	1.94634	0.671759	1.01883	4.93e-06	8.77847e-05	4.15e-21
51444	NM_198128	239143_x_at	GI_38045933-A	124249	-9.76469	-6.9401	-12.5102	-1.36194	-0.74998	-0.779696	1.41e-05	0.00015497	4.22e-21
51444	NM_198128	239143_x_at	GI_38045933-A	30769	-9.76469	-6.9401	-12.5102	-1.36194	-0.74998	-0.779696	1.41e-05	0.00015497	4.22e-21
51444	NM_016271	239143_x_at	GI_38045933-A	30769	-9.76469	-6.9401	-12.5102	-1.36194	-0.74998	-0.779696	1.41e-05	0.00015497	4.22e-21
51444	NM_016271	239143_x_at	GI_38045933-A	124249	-9.76469	-6.9401	-12.5102	-1.36194	-0.74998	-0.779696	1.41e-05	0.00015497	4.22e-21
2289	NM_004117	224840_at	GI_17149847-S	7520	-9.11181	-9.70692	-12.4894	-1.71255	-1.29857	-1.67272	2.42e-05	1.2541e-05	4.65e-21
9242	NM_005098	209928_s_at	GI_6996017-S	8894	6.73254	15.65	12.4821	1.07751	1.98898	1.0968	0.000221303	2.90728e-07	4.81e-21
9242	NM_005098	209928_s_at	GI_6996017-S	8895	6.73254	15.65	12.4821	1.07751	1.98898	1.0968	0.000221303	2.90728e-07	4.81e-21
7832	NM_006763	201236_s_at	GI_28872718-S	15761	-5.42787	-5.93684	-12.4782	-1.12695	-1.14099	-0.674877	0.000945518	0.000467223	4.9e-21
339390	NM_198492	1559065_a_at	GI_38348295-S	149566	-6.39531	-5.53747	-12.4311	-1.74345	-0.809066	-0.600808	0.000314212	0.000758575	6.1e-21
51312	NM_018579	221920_s_at	GI_7706149-A	165780	-9.63981	-8.1807	-12.4074	-2.36558	-1.09134	-1.05359	1.55e-05	4.50486e-05	6.8e-21
51312	NM_018579	221920_s_at	GI_7706149-A	29467	-9.63981	-8.1807	-12.4074	-2.36558	-1.09134	-1.05359	1.55e-05	4.50486e-05	6.8e-21
51312	NM_016612	221920_s_at	GI_7706149-A	29467	-9.63981	-8.1807	-12.4074	-2.36558	-1.09134	-1.05359	1.55e-05	4.50486e-05	6.8e-21
51312	NM_016612	221920_s_at	GI_7706149-A	165780	-9.63981	-8.1807	-12.4074	-2.36558	-1.09134	-1.05359	1.55e-05	4.50486e-05	6.8e-21
1387	NM_004380	202160_at	GI_4758055-S	4686	-8.85601	-7.97293	-12.3741	-1.19697	-0.809801	-0.922586	2.99e-05	5.48515e-05	7.96e-21
1387	NM_004380	202160_at	GI_4758055-S	67243	-8.85601	-7.97293	-12.3741	-1.19697	-0.809801	-0.922586	2.99e-05	5.48515e-05	7.96e-21
5480	NM_000943	204517_at	GI_45439319-S	90471	13.5794	7.32636	12.3711	4.70312	1.17842	0.96008	1.13e-06	0.00010453	8.05e-21
4033	NM_006152	35974_at	GI_42789728-S	13349	-6.39398	-8.79961	-12.3648	-1.54205	-0.981092	-0.483594	0.000314212	2.61579e-05	8.29e-21
4033	NM_006152	35974_at	GI_42789728-S	13353	-6.39398	-8.79961	-12.3648	-1.54205	-0.981092	-0.483594	0.000314212	2.61579e-05	8.29e-21
4033	NM_006152	35974_at	GI_42789728-S	13351	-6.39398	-8.79961	-12.3648	-1.54205	-0.981092	-0.483594	0.000314212	2.61579e-05	8.29e-21
10963	NM_006819	213330_s_at	GI_5803180-S	143177	5.64386	8.23705	12.3575	1.23849	1.40739	0.893414	0.000735164	4.29603e-05	8.57e-21
2099	NM_000125	205225_at	GI_4503602-S	86200	13.4051	6.29578	12.3518	2.77769	0.447455	1.02085	1.25e-06	0.000308901	8.79e-21
6518	NM_003039	204430_s_at	GI_4507012-S	130337	13.1619	8.59557	12.345	4.81	2.16222	0.82868	1.45e-06	3.09592e-05	9.08e-21
57085	NM_020350	1555736_a_at	GI_24469782-S	33364	-6.24486	-16.7853	-12.3409	-1.90686	-1.58506	-0.930743	0.000366152	1.67079e-07	9.25e-21
10206	NM_052811	230192_at	GI_16445410-A	74289	10.6041	6.6401	12.325	2.1405	0.477668	0.744361	7.57e-06	0.000212989	9.96e-21
10206	NM_213590	230192_at	GI_16445410-A	74289	10.6041	6.6401	12.325	2.1405	0.477668	0.744361	7.57e-06	0.000212989	9.96e-21
10206	NM_001007278	230192_at	GI_16445410-A	74289	10.6041	6.6401	12.325	2.1405	0.477668	0.744361	7.57e-06	0.000212989	9.96e-21
10206	NM_052811	230192_at	GI_16445410-A	11427	10.6041	6.6401	12.325	2.1405	0.477668	0.744361	7.57e-06	0.000212989	9.96e-21
10206	NM_005798	230192_at	GI_16445410-A	74289	10.6041	6.6401	12.325	2.1405	0.477668	0.744361	7.57e-06	0.000212989	9.96e-21
10206	NM_001007278	230192_at	GI_16445410-A	11427	10.6041	6.6401	12.325	2.1405	0.477668	0.744361	7.57e-06	0.000212989	9.96e-21
10206	NM_213590	230192_at	GI_16445410-A	11427	10.6041	6.6401	12.325	2.1405	0.477668	0.744361	7.57e-06	0.000212989	9.96e-21
10206	NM_005798	230192_at	GI_16445410-A	11427	10.6041	6.6401	12.325	2.1405	0.477668	0.744361	7.57e-06	0.000212989	9.96e-21
56655	NM_019896	225844_at	GI_38455393-S	34767	-6.39771	-10.7829	-12.2991	-1.18325	-0.929074	-0.803815	0.000313502	5.48284e-06	1.13e-20
474344	NM_001007224	219777_at	GI_28416428-S	41807	-6.9466	-6.89048	-12.2828	-1.67378	-1.02259	-1.2285	0.000177575	0.000162675	1.22e-20
474344	NM_024711	219777_at	GI_28416428-S	41807	-6.9466	-6.89048	-12.2828	-1.67378	-1.02259	-1.2285	0.000177575	0.000162675	1.22e-20
2014	NM_001425	203729_at	GI_4503562-S	91079	-6.00774	-5.77341	-12.2734	-1.17941	-0.622685	-0.952164	0.000478249	0.000570525	1.27e-20
84658	NM_152939	210724_at	GI_23397638-A	105916	-9.61236	-5.60266	-12.2718	-2.67796	-0.5955	-0.472497	1.59e-05	0.000701926	1.28e-20
84658	NM_032571	210724_at	GI_23397638-A	105916	-9.61236	-5.60266	-12.2718	-2.67796	-0.5955	-0.472497	1.59e-05	0.000701926	1.28e-20
5046	NM_002570	207414_s_at	GI_20336185-A	171105	11.2967	7.23504	12.2697	3.17011	0.648381	0.989168	4.57e-06	0.000114277	1.29e-20
5046	NM_002570	207414_s_at	GI_20336185-A	171105	11.2967	2.8145	12.2697	3.17011	0.222191	0.989168	4.57e-06	0.0343279	1.29e-20
5046	NM_002570	207414_s_at	GI_20336185-A	178503	11.2967	7.23504	12.2697	3.17011	0.648381	0.989168	4.57e-06	0.000114277	1.29e-20
5046	NM_002570	207414_s_at	GI_20336185-A	178503	11.2967	2.8145	12.2697	3.17011	0.222191	0.989168	4.57e-06	0.0343279	1.29e-20
5046	NM_138319	207414_s_at	GI_20336185-A	168671	11.2967	7.23504	12.2697	3.17011	0.648381	0.989168	4.57e-06	0.000114277	1.29e-20
5046	NM_138319	207414_s_at	GI_20336185-A	168671	11.2967	2.8145	12.2697	3.17011	0.222191	0.989168	4.57e-06	0.0343279	1.29e-20
5046	NM_138325	210553_x_at	GI_27894284-I	171105	10.4186	7.23504	12.2697	1.52723	0.648381	0.989168	8.45e-06	0.000114277	1.29e-20
5046	NM_138325	210553_x_at	GI_27894284-I	171105	10.4186	2.8145	12.2697	1.52723	0.222191	0.989168	8.45e-06	0.0343279	1.29e-20
5046	NM_138319	207414_s_at	GI_20336185-A	169155	11.2967	7.23504	12.2697	3.17011	0.648381	0.989168	4.57e-06	0.000114277	1.29e-20
5046	NM_138319	207414_s_at	GI_20336185-A	169155	11.2967	2.8145	12.2697	3.17011	0.222191	0.989168	4.57e-06	0.0343279	1.29e-20
5046	NM_138325	210553_x_at	GI_27894284-I	178503	10.4186	7.23504	12.2697	1.52723	0.648381	0.989168	8.45e-06	0.000114277	1.29e-20
5046	NM_138325	210553_x_at	GI_27894284-I	178503	10.4186	2.8145	12.2697	1.52723	0.222191	0.989168	8.45e-06	0.0343279	1.29e-20
5046	NM_002570	207414_s_at	GI_20336185-A	168671	11.2967	7.23504	12.2697	3.17011	0.648381	0.989168	4.57e-06	0.000114277	1.29e-20
5046	NM_002570	207414_s_at	GI_20336185-A	168671	11.2967	2.8145	12.2697	3.17011	0.222191	0.989168	4.57e-06	0.0343279	1.29e-20
5046	NM_138319	207414_s_at	GI_20336185-A	178503	11.2967	7.23504	12.2697	3.17011	0.648381	0.989168	4.57e-06	0.000114277	1.29e-20
5046	NM_138319	207414_s_at	GI_20336185-A	178503	11.2967	2.8145	12.2697	3.17011	0.222191	0.989168	4.57e-06	0.0343279	1.29e-20
5046	NM_138325	210553_x_at	GI_27894284-I	169155	10.4186	7.23504	12.2697	1.52723	0.648381	0.989168	8.45e-06	0.000114277	1.29e-20
5046	NM_138325	210553_x_at	GI_27894284-I	169155	10.4186	2.8145	12.2697	1.52723	0.222191	0.989168	8.45e-06	0.0343279	1.29e-20
5046	NM_002570	207414_s_at	GI_20336185-A	169155	11.2967	7.23504	12.2697	3.17011	0.648381	0.989168	4.57e-06	0.000114277	1.29e-20
5046	NM_002570	207414_s_at	GI_20336185-A	169155	11.2967	2.8145	12.2697	3.17011	0.222191	0.989168	4.57e-06	0.0343279	1.29e-20
5046	NM_138319	207414_s_at	GI_20336185-A	171105	11.2967	7.23504	12.2697	3.17011	0.648381	0.989168	4.57e-06	0.000114277	1.29e-20
5046	NM_138319	207414_s_at	GI_20336185-A	171105	11.2967	2.8145	12.2697	3.17011	0.222191	0.989168	4.57e-06	0.0343279	1.29e-20
5046	NM_138325	210553_x_at	GI_27894284-I	168671	10.4186	7.23504	12.2697	1.52723	0.648381	0.989168	8.45e-06	0.000114277	1.29e-20
5046	NM_138325	210553_x_at	GI_27894284-I	168671	10.4186	2.8145	12.2697	1.52723	0.222191	0.989168	8.45e-06	0.0343279	1.29e-20
637	NM_197966	227143_s_at	GI_37574727-A	89252	-5.92346	-7.50279	-12.265	-0.758341	-0.714544	-0.64695	0.000527353	8.84495e-05	1.32e-20
637	NM_197967	227143_s_at	GI_37574727-A	89252	-5.92346	-7.50279	-12.265	-0.758341	-0.714544	-0.64695	0.000527353	8.84495e-05	1.32e-20
637	NM_001196	227143_s_at	GI_37574727-A	89252	-5.92346	-7.50279	-12.265	-0.758341	-0.714544	-0.64695	0.000527353	8.84495e-05	1.32e-20
5955	NM_002902	201486_at	GI_4506456-S	96066	5.73801	5.74151	12.2596	0.805515	0.444296	0.598414	0.000653899	0.000593662	1.35e-20
84067	NM_032127	223637_s_at	GI_14149782-S	43363	-7.8796	-14.7587	-12.2238	-1.65379	-1.90121	-0.613807	7.06e-05	4.5314e-07	1.61e-20
10146	NM_198395	201503_at	GI_38327551-A	12846	11.3713	11.5554	12.2167	1.36507	0.958335	0.752545	4.36e-06	3.16533e-06	1.66e-20
10146	NM_005754	201503_at	GI_38327551-A	12846	11.3713	11.5554	12.2167	1.36507	0.958335	0.752545	4.36e-06	3.16533e-06	1.66e-20
55041	NM_017958	201411_s_at	GI_8923679-S	117474	6.11046	10.1519	12.2094	1.30298	0.850376	1.64093	0.000426046	8.59999e-06	1.72e-20
79153	NM_024307	219722_s_at	GI_13236539-S	38237	-6.36791	-8.00138	-12.1982	-0.957505	-0.786034	-0.598189	0.000322463	5.32956e-05	1.81e-20
79153	NM_001031718	219722_s_at	GI_13236539-S	38237	-6.36791	-8.00138	-12.1982	-0.957505	-0.786034	-0.598189	0.000322463	5.32956e-05	1.81e-20
9524	NM_138501	208336_s_at	GI_4759061-A	165665	6.2601	15.0119	12.1804	1.37349	1.3039	1.35032	0.000360899	3.96969e-07	1.96e-20
9524	NM_138501	208336_s_at	GI_4759061-A	8564	6.2601	15.0119	12.1804	1.37349	1.3039	1.35032	0.000360899	3.96969e-07	1.96e-20
87	NM_001102	208637_x_at	GI_12025669-S	87542	6.22996	5.72474	12.1483	1.12591	1.24315	0.87653	0.000371329	0.000605853	2.28e-20
11000	NM_024330	222217_s_at	GI_13236578-S	39846	-5.40322	-7.07195	-12.1329	-1.09547	-1.23494	-0.83597	0.000971007	0.000134592	2.45e-20
219833	NM_145013	1553787_at	GI_21450728-S	112963	21.6791	13.0204	12.1144	4.53143	0.827601	1.38274	3.25e-08	1.25258e-06	2.67e-20
9586	NM_001011666	229228_at	GI_4758499-A	10136	-19.9514	-21.7172	-12.1083	-4.45208	-2.79383	-0.540284	5.85e-08	2.52335e-08	2.75e-20
9586	NM_001011666	229228_at	GI_4758499-A	158965	-19.9514	-21.7172	-12.1083	-4.45208	-2.79383	-0.540284	5.85e-08	2.52335e-08	2.75e-20
9586	NM_182899	229228_at	GI_4758499-A	158965	-19.9514	-21.7172	-12.1083	-4.45208	-2.79383	-0.540284	5.85e-08	2.52335e-08	2.75e-20
9586	NM_182898	229228_at	GI_4758499-A	10136	-19.9514	-21.7172	-12.1083	-4.45208	-2.79383	-0.540284	5.85e-08	2.52335e-08	2.75e-20
9586	NM_004904	229228_at	GI_4758499-A	10136	-19.9514	-21.7172	-12.1083	-4.45208	-2.79383	-0.540284	5.85e-08	2.52335e-08	2.75e-20
9586	NM_004904	229228_at	GI_4758499-A	158965	-19.9514	-21.7172	-12.1083	-4.45208	-2.79383	-0.540284	5.85e-08	2.52335e-08	2.75e-20
9586	NM_182899	229228_at	GI_4758499-A	10136	-19.9514	-21.7172	-12.1083	-4.45208	-2.79383	-0.540284	5.85e-08	2.52335e-08	2.75e-20
9586	NM_182898	229228_at	GI_4758499-A	158965	-19.9514	-21.7172	-12.1083	-4.45208	-2.79383	-0.540284	5.85e-08	2.52335e-08	2.75e-20
10038	NM_005484	214086_s_at	GI_11496991-S	10939	6.8237	5.73641	12.1056	1.34776	0.445711	0.790217	0.000201299	0.000597488	2.78e-20
81704	NM_203447	232843_s_at	GI_44889959-S	71871	-8.55932	-9.25305	-12.0933	-1.73715	-0.962603	-0.998954	3.88e-05	1.8042e-05	2.95e-20
10193	NM_005785	201962_s_at	GI_37588860-A	9778	-10.0791	-8.17603	-12.0647	-1.25729	-0.64411	-0.481337	1.1e-05	4.51801e-05	3.38e-20
10193	NM_194358	201962_s_at	GI_37588860-A	9778	-10.0791	-8.17603	-12.0647	-1.25729	-0.64411	-0.481337	1.1e-05	4.51801e-05	3.38e-20
10193	NM_194359	201962_s_at	GI_37588860-A	9778	-10.0791	-8.17603	-12.0647	-1.25729	-0.64411	-0.481337	1.1e-05	4.51801e-05	3.38e-20
9519	NM_004865	208398_s_at	GI_21071068-S	8558	-7.88232	-6.80967	-12.0597	-0.848875	-0.449231	-0.507555	7.04e-05	0.000178251	3.46e-20
6622	NM_000345	204467_s_at	GI_6806896-I	169722	4.05338	10.3037	12.0572	1.18438	1.01373	0.861709	0.00574839	7.59841e-06	3.49e-20
6622	NM_000345	204467_s_at	GI_6806896-I	169722	4.05338	3.67774	12.0572	1.18438	0.338577	0.861709	0.00574839	0.0093429	3.49e-20
6622	NM_007308	204466_s_at	GI_6806897-A	169722	10.1942	10.3037	12.0572	1.6755	1.01373	0.861709	1e-05	7.59841e-06	3.49e-20
6622	NM_007308	204466_s_at	GI_6806897-A	169722	10.1942	3.67774	12.0572	1.6755	0.338577	0.861709	1e-05	0.0093429	3.49e-20
26037	NM_015556	202255_s_at	GI_7662125-S	26773	-7.41289	-11.7098	-12.0435	-1.31826	-1.73492	-0.817503	0.000111668	2.88098e-06	3.71e-20
26037	NM_015556	202255_s_at	GI_7662125-S	70852	-7.41289	-11.7098	-12.0435	-1.31826	-1.73492	-0.817503	0.000111668	2.88098e-06	3.71e-20
26037	NM_015556	202255_s_at	GI_7662125-S	85093	-7.41289	-11.7098	-12.0435	-1.31826	-1.73492	-0.817503	0.000111668	2.88098e-06	3.71e-20
2534	NM_153047	210105_s_at	GI_23510363-A	104606	-12.6471	-19.0578	-11.9906	-4.27031	-3.39904	-0.603624	2.03e-06	6.25723e-08	4.77e-20
2534	NM_153048	210105_s_at	GI_23510363-A	151914	-12.6471	-19.0578	-11.9906	-4.27031	-3.39904	-0.603624	2.03e-06	6.25723e-08	4.77e-20
2534	NM_002037	210105_s_at	GI_23510363-A	104606	-12.6471	-19.0578	-11.9906	-4.27031	-3.39904	-0.603624	2.03e-06	6.25723e-08	4.77e-20
2534	NM_002037	210105_s_at	GI_23510363-A	151914	-12.6471	-19.0578	-11.9906	-4.27031	-3.39904	-0.603624	2.03e-06	6.25723e-08	4.77e-20
2534	NM_153047	210105_s_at	GI_23510363-A	151914	-12.6471	-19.0578	-11.9906	-4.27031	-3.39904	-0.603624	2.03e-06	6.25723e-08	4.77e-20
2534	NM_153048	210105_s_at	GI_23510363-A	104606	-12.6471	-19.0578	-11.9906	-4.27031	-3.39904	-0.603624	2.03e-06	6.25723e-08	4.77e-20
2268	NM_005248	208438_s_at	GI_4885234-S	112409	-8.31551	-12.5224	-11.9786	-1.38974	-1.54804	-1.79302	4.75e-05	1.70085e-06	5.06e-20
94015	NM_052869	223741_s_at	GI_17939343-S	47066	-12.0305	-11.363	-11.9573	-2.1471	-0.754125	-1.11479	2.95e-06	3.57466e-06	5.6e-20
94015	NM_032646	223741_s_at	GI_17939343-S	47066	-12.0305	-11.363	-11.9573	-2.1471	-0.754125	-1.11479	2.95e-06	3.57466e-06	5.6e-20
136	NM_000676	205891_at	GI_22907046-S	86957	7.44616	7.15542	11.9051	2.31249	0.974387	0.858763	0.000107968	0.000123576	7.13e-20
2119	NM_004454	203349_s_at	GI_4758315-S	7985	21.4797	16.2995	11.8712	3.86859	2.05116	0.850851	3.36e-08	2.09457e-07	8.39e-20
387921	NM_001017370	227040_at	GI_42660162-S	155910	8.33113	6.46908	11.8429	1.14013	0.635908	0.724086	4.68e-05	0.000256393	9.6e-20
387921	NM_001012754	227040_at	GI_42660162-S	155910	8.33113	6.46908	11.8429	1.14013	0.635908	0.724086	4.68e-05	0.000256393	9.6e-20
4013	NM_198315	210102_at	GI_38195081-I	22673	7.66281	9.93376	11.8385	1.50186	1.08555	0.485664	8.69e-05	1.02781e-05	9.78e-20
4013	NM_198315	210102_at	GI_38195081-I	22673	7.66281	5.54425	11.8385	1.50186	0.656252	0.485664	8.69e-05	0.000751269	9.78e-20
4013	NM_014622	205011_at	GI_38195079-I	22673	6.95771	9.93376	11.8385	1.56891	1.08555	0.485664	0.00017603	1.02781e-05	9.78e-20
4013	NM_014622	205011_at	GI_38195079-I	22673	6.95771	5.54425	11.8385	1.56891	0.656252	0.485664	0.00017603	0.000751269	9.78e-20
3094	NM_005340	200093_s_at	GI_29135342-S	148125	5.89051	6.53658	11.813	0.83072	0.614771	0.640086	0.000544913	0.00023908	1.1e-19
51203	NM_016359	218039_at	GI_7705950-I	165750	9.82564	6.50303	11.7864	1.96648	0.667725	0.909529	1.35e-05	0.000247913	1.25e-19
51203	NM_016359	218039_at	GI_7705950-I	32563	9.82564	6.50303	11.7864	1.96648	0.667725	0.909529	1.35e-05	0.000247913	1.25e-19
51203	NM_018454	218039_at	GI_7705950-I	32563	9.82564	6.50303	11.7864	1.96648	0.667725	0.909529	1.35e-05	0.000247913	1.25e-19
51203	NM_018454	218039_at	GI_7705950-I	165750	9.82564	6.50303	11.7864	1.96648	0.667725	0.909529	1.35e-05	0.000247913	1.25e-19
3992	NM_013402	208964_s_at	GI_14141179-S	18757	8.67153	7.4589	11.7823	1.70231	1.42678	1.58948	3.53e-05	9.22626e-05	1.27e-19
57181	NM_020342	225295_at	GI_37549342-S	149103	5.40856	8.32537	11.7777	1.62326	0.66449	0.672251	0.000967814	3.97971e-05	1.3e-19
57181	NM_020342	225295_at	GI_37549342-S	70716	5.40856	8.32537	11.7777	1.62326	0.66449	0.672251	0.000967814	3.97971e-05	1.3e-19
51128	NM_016103	218254_s_at	GI_38176155-S	27241	7.13953	6.59112	11.7567	0.87183	0.512515	0.696365	0.000145401	0.000225548	1.44e-19
51128	NM_001033503	218254_s_at	GI_38176155-S	27241	7.13953	6.59112	11.7567	0.87183	0.512515	0.696365	0.000145401	0.000225548	1.44e-19
8648	NM_003743	209106_at	GI_22538458-A	7074	-8.25046	-6.06492	-11.7492	-1.32689	-0.492362	-0.864284	5.02e-05	0.000401655	1.48e-19
8648	NM_147233	209106_at	GI_22538458-A	7074	-8.25046	-6.06492	-11.7492	-1.32689	-0.492362	-0.864284	5.02e-05	0.000401655	1.48e-19
8648	NM_147223	209106_at	GI_22538458-A	7074	-8.25046	-6.06492	-11.7492	-1.32689	-0.492362	-0.864284	5.02e-05	0.000401655	1.48e-19
7267	NM_001001894	208073_x_at	GI_21359840-S	99713	7.7761	8.49769	11.7329	1.17108	0.912762	0.654085	7.77e-05	3.37474e-05	1.6e-19
7267	NM_003316	208073_x_at	GI_21359840-S	99713	7.7761	8.49769	11.7329	1.17108	0.912762	0.654085	7.77e-05	3.37474e-05	1.6e-19
5033	NM_000917	207543_s_at	GI_4505564-S	87284	8.32146	6.15314	11.7203	1.20846	0.652065	0.604247	4.72e-05	0.000360944	1.7e-19
5033	NM_001017962	207543_s_at	GI_4505564-S	87284	8.32146	6.15314	11.7203	1.20846	0.652065	0.604247	4.72e-05	0.000360944	1.7e-19
88455	NM_033121	224810_s_at	GI_38683798-S	84960	-6.5338	-7.21502	-11.7115	-1.01954	-0.917927	-0.416271	0.000271416	0.000116311	1.77e-19
56975	NM_020223	226722_at	GI_32698727-S	159771	11.239	9.77349	11.6989	2.13635	2.1508	1.35113	4.76e-06	1.18255e-05	1.88e-19
56975	NM_020223	226722_at	GI_32698727-S	75684	11.239	9.77349	11.6989	2.13635	2.1508	1.35113	4.76e-06	1.18255e-05	1.88e-19
56975	NM_020223	226722_at	GI_32698727-S	75678	11.239	9.77349	11.6989	2.13635	2.1508	1.35113	4.76e-06	1.18255e-05	1.88e-19
79714	NM_024661	218722_s_at	GI_21362023-S	41755	6.54316	5.31902	11.6931	0.885227	0.417245	0.739102	0.000268997	0.000997171	1.93e-19
3700	NM_002218	37201_at	GI_40288189-S	95187	-6.97006	-6.75944	-11.6848	-1.03422	-0.498739	-0.819552	0.000173691	0.000187943	2.01e-19
92714	NM_152285	226405_s_at	GI_22748652-S	59333	-6.03595	-5.3685	-11.6649	-1.10642	-0.478325	-0.751636	0.000464449	0.000935946	2.2e-19
5452	NM_002698	211771_s_at	GI_4505958-S	149383	-10.1901	-14.7269	-11.6626	-1.19841	-1.38394	-1.12387	1e-05	4.58016e-07	2.23e-19
5452	NM_002698	211771_s_at	GI_4505958-S	136732	-10.1901	-14.7269	-11.6626	-1.19841	-1.38394	-1.12387	1e-05	4.58016e-07	2.23e-19
5452	NM_002698	211771_s_at	GI_4505958-S	152772	-10.1901	-14.7269	-11.6626	-1.19841	-1.38394	-1.12387	1e-05	4.58016e-07	2.23e-19
5452	NM_002698	211771_s_at	GI_4505958-S	152470	-10.1901	-14.7269	-11.6626	-1.19841	-1.38394	-1.12387	1e-05	4.58016e-07	2.23e-19
7915	NM_170740	203608_at	GI_25777719-A	100183	14.9852	6.95966	11.6535	4.84145	0.797953	1.07021	5.13e-07	0.000151741	2.32e-19
7915	NM_170740	203608_at	GI_25777719-A	63840	14.9852	6.95966	11.6535	4.84145	0.797953	1.07021	5.13e-07	0.000151741	2.32e-19
7915	NM_001080	203608_at	GI_25777719-A	63840	14.9852	6.95966	11.6535	4.84145	0.797953	1.07021	5.13e-07	0.000151741	2.32e-19
7915	NM_001080	203608_at	GI_25777719-A	100183	14.9852	6.95966	11.6535	4.84145	0.797953	1.07021	5.13e-07	0.000151741	2.32e-19
56172	NM_054027	223093_at	GI_34452701-S	154030	21.2957	16.7326	11.6504	3.98669	1.27478	0.89493	3.58e-08	1.70658e-07	2.36e-19
56172	NM_054027	223093_at	GI_34452701-S	65537	21.2957	16.7326	11.6504	3.98669	1.27478	0.89493	3.58e-08	1.70658e-07	2.36e-19
56172	NM_054027	223093_at	GI_34452701-S	108162	21.2957	16.7326	11.6504	3.98669	1.27478	0.89493	3.58e-08	1.70658e-07	2.36e-19
56172	NM_054027	223093_at	GI_34452701-S	34734	21.2957	16.7326	11.6504	3.98669	1.27478	0.89493	3.58e-08	1.70658e-07	2.36e-19
9414	NM_201629	202085_at	GI_42518069-S	8484	-11.8257	-9.99302	-11.6466	-1.80292	-0.977257	-0.826629	3.34e-06	9.76242e-06	2.4e-19
9414	NM_004817	202085_at	GI_42518069-S	8484	-11.8257	-9.99302	-11.6466	-1.80292	-0.977257	-0.826629	3.34e-06	9.76242e-06	2.4e-19
11320	NM_012214	219797_at	GI_6912501-S	127784	6.09933	5.58102	11.6235	2.13217	0.969239	0.629611	0.000431114	0.000721947	2.68e-19
10791	NM_006634	204929_s_at	GI_31543930-S	17147	-7.34042	-8.13112	-11.6116	-2.55444	-2.29358	-0.572682	0.000119844	4.68741e-05	2.83e-19
64374	NM_022464	218436_at	GI_31543622-S	37702	7.2336	10.657	11.6117	1.16108	1.11921	0.878061	0.000132387	5.85083e-06	2.83e-19
115825	NM_052950	227490_at	GI_18379351-S	50994	-5.51985	-7.55159	-11.6019	-0.689757	-0.524627	-0.514294	0.000849856	8.4467e-05	2.96e-19
4616	NM_015675	207574_s_at	GI_9945331-S	23662	-6.67625	-8.52694	-11.5705	-2.30257	-1.36315	-1.27481	0.000235502	3.28863e-05	3.45e-19
10993	NM_006843	205695_at	GI_33469957-S	14286	12.4774	12.5008	11.5703	3.6593	2.89498	1.9859	2.25e-06	1.72171e-06	3.45e-19
10993	NM_006843	205695_at	GI_33469957-S	14283	12.4774	12.5008	11.5703	3.6593	2.89498	1.9859	2.25e-06	1.72171e-06	3.45e-19
11117	NM_007046	204163_at	GI_5901943-S	16078	9.87751	14.4948	11.5678	2.29171	2.17807	1.38186	1.29e-05	5.20902e-07	3.49e-19
57161	NM_021255	219132_at	GI_10864062-S	37160	-7.63819	-8.34155	-11.5541	-2.92366	-1.31587	-0.763772	8.88e-05	3.92763e-05	3.72e-19
714	NM_172369	225353_s_at	GI_27363487-S	107552	8.00905	9.40729	11.5522	3.74371	3.03078	1.03782	6.23e-05	1.5855e-05	3.75e-19
9600	NM_004910	203826_s_at	GI_4758925-S	8617	-5.39833	-7.55189	-11.5325	-1.0643	-0.833338	-0.56534	0.00097561	8.4467e-05	4.13e-19
57103	NM_020375	219099_at	GI_9966848-S	35035	9.40378	6.6738	11.5269	1.75984	0.720476	0.452855	1.89e-05	0.000205854	4.23e-19
114881	NM_145798	227946_at	GI_22035613-I	164383	-6.95228	-6.27161	-11.4853	-1.02431	-0.44238	-0.676843	0.000176553	0.000316682	5.15e-19
114881	NM_017731	227946_at	GI_22035613-I	60699	-6.95228	-6.27161	-11.4853	-1.02431	-0.44238	-0.676843	0.000176553	0.000316682	5.15e-19
114881	NM_145798	227946_at	GI_22035613-I	60699	-6.95228	-6.27161	-11.4853	-1.02431	-0.44238	-0.676843	0.000176553	0.000316682	5.15e-19
114881	NM_017731	227946_at	GI_22035613-I	164383	-6.95228	-6.27161	-11.4853	-1.02431	-0.44238	-0.676843	0.000176553	0.000316682	5.15e-19
22861	NM_001033053	218380_at	GI_37543286-S	104929	-11.8504	-8.23152	-11.4766	-3.5582	-0.70961	-0.622993	3.28e-06	4.31921e-05	5.36e-19
22861	NM_001033053	218380_at	GI_37543286-S	104929	-11.8504	-15.823	-11.4766	-3.5582	-1.61158	-0.622993	3.28e-06	2.641e-07	5.36e-19
22861	NM_014922	210113_s_at	GI_41350309-A	104929	-11.1185	-8.23152	-11.4766	-3.14129	-0.70961	-0.622993	5.16e-06	4.31921e-05	5.36e-19
22861	NM_014922	210113_s_at	GI_41350309-A	104929	-11.1185	-15.823	-11.4766	-3.14129	-1.61158	-0.622993	5.16e-06	2.641e-07	5.36e-19
22861	NM_033007	210113_s_at	GI_41350309-A	104929	-11.1185	-8.23152	-11.4766	-3.14129	-0.70961	-0.622993	5.16e-06	4.31921e-05	5.36e-19
22861	NM_033007	210113_s_at	GI_41350309-A	104929	-11.1185	-15.823	-11.4766	-3.14129	-1.61158	-0.622993	5.16e-06	2.641e-07	5.36e-19
22861	NM_033006	210113_s_at	GI_41350309-A	105777	-11.1185	-8.23152	-11.4766	-3.14129	-0.70961	-0.622993	5.16e-06	4.31921e-05	5.36e-19
[truncated: 1,972 more rows]
